# Supplementary material for: Prevalence, Cell Tropism, and Clinical Impact of Human Parvovirus Persistence in Adenomatous, Cancerous, Inflamed, and Healthy Intestinal Mucosa
Source: Front Microbiol. 2022 May 24;13:914181. doi: 10.3389/fmicb.2022.914181 (PMC9171052; doi:10.3389/fmicb.2022.914181)
Supplement: Supplementary file 1 [file Data_Sheet_1.XLS]

## Sheet: DEGs
Supplementary Data Sheet 1: differentially expressed genes with phenodata
B19V DNA	neg	neg	neg	neg	neg	neg	neg	pos	pos	pos	pos	pos	pos	pos	pos	pos	pos	pos
Group	1	1	1	1	1	1	1	2	2	2	2	2	2	2	2	2	2	2
Status of tissue	healthy	healthy	healthy	healthy	healthy	healthy	healthy	healthy	healthy	healthy	healthy	healthy	healthy	healthy	healthy	healthy	healthy	healthy
Sample type	ileum	ileum	ileum	ileum	ileum	ileum	ileum	ileum	ileum	ileum	ileum	ileum	ileum	ileum	ileum	ileum	ileum	ileum
Gene ID	sample 231	sample 247	sample 49	sample 238	sample 211	sample 17	sample 93	sample 339	sample412	sample 106	sample 133	sample 209	sample 47	sample 235	sample 150	sample 157	sample 50	sample 296	baseMean	log2 FoldChange	lfcSE	stat	P value	P adjusted
MRFAP1L1	459	337	264	219	210	88	77	466	621	596	550	571	305	418	323	161	223	132	292.01	0.81	0.13	6.38	1.727e-10	1.99e-06
YTHDF2	328	266	233	185	167	56	36	294	577	467	422	362	309	264	186	114	132	83	207.07	0.73	0.13	5.69	1.301e-08	7.495e-05
CEBPZ	393	354	241	243	198	110	65	358	596	575	559	524	377	297	229	173	140	119	265.01	0.66	0.12	5.46	4.8e-08	0.0001288
SNW1	323	281	265	277	177	87	40	458	548	503	512	390	338	302	201	113	107	74	226.32	0.61	0.11	5.47	4.383e-08	0.0001288
TTYH2	85	30	24	50	26	19	11	115	132	106	102	95	66	107	35	33	50	17	52.57	1.02	0.19	5.43	5.588e-08	0.0001288
PTP4A2	552	490	374	318	356	128	60	505	1019	664	767	751	464	483	311	224	260	197	377.79	0.73	0.14	5.38	7.647e-08	0.0001469
C10orf10	40	41	18	35	23	12	8	52	115	124	98	130	35	51	23	28	34	16	40.82	1.09	0.2	5.35	9.021e-08	0.0001485
TUBA1B	860	632	541	508	537	222	131	816	1692	970	1138	952	817	669	577	299	297	213	556.58	0.63	0.12	5.29	1.226e-07	0.0001767
AC009245.1	31	16	15	13	5	5	3	26	60	48	44	44	31	22	23	26	37	11	24.43	1.24	0.24	5.2	2.004e-07	0.0002099
SNRPB2	367	289	241	219	225	121	39	352	698	534	554	476	404	274	287	148	154	104	259.95	0.74	0.14	5.2	1.963e-07	0.0002099
TSC22D3	194	100	62	101	80	33	16	254	281	376	258	151	79	172	74	105	123	96	127.06	1.08	0.21	5.2	1.942e-07	0.0002099
CNOT1	735	648	516	494	382	177	168	716	1224	1153	955	865	587	637	606	352	385	268	540.67	0.71	0.14	5.18	2.265e-07	0.0002175
AC092610.1	31	20	20	17	16	11	9	32	60	53	65	60	73	45	28	19	32	14	31.44	1.09	0.21	5.1	3.434e-07	0.0002827
GYG1	241	181	164	156	106	60	52	234	392	356	315	351	182	201	176	78	139	71	167.42	0.71	0.14	5.11	3.241e-07	0.0002827
DDX1	903	747	640	664	592	179	141	987	1305	1202	1278	1062	794	632	617	299	281	278	590.78	0.57	0.11	5.02	5.111e-07	0.0003354
GUSB	623	649	402	415	367	142	97	727	825	706	837	640	570	532	310	207	191	175	392.98	0.48	0.1	5.05	4.516e-07	0.0003354
RPF2	242	150	146	161	121	70	11	249	496	409	360	417	234	208	255	82	109	54	173.9	0.94	0.19	5.04	4.686e-07	0.0003354
SPRY1	92	108	92	74	52	30	29	147	236	196	202	227	113	90	58	55	46	28	86.27	0.76	0.15	5.02	5.239e-07	0.0003354
MTATP6P1	1383	1385	1193	1370	1562	670	346	1491	626	520	738	715	618	442	135	221	202	249	674.83	-0.97	0.2	-4.97	6.867e-07	0.0004166
CMSS1	77	95	37	46	61	38	17	84	216	134	164	180	117	104	75	56	76	28	80.05	0.94	0.19	4.89	1.009e-06	0.0005537
MAPKAPK3	175	160	121	118	108	42	15	194	319	249	250	256	144	150	109	42	63	52	115.96	0.64	0.13	4.9	9.651e-07	0.0005537
AFTPH	373	335	240	227	239	71	57	373	578	411	503	402	258	374	219	119	138	104	235.88	0.57	0.12	4.86	1.172e-06	0.0006138
ATP5A1	1878	1558	1462	1378	1175	536	350	2083	2916	2568	2762	1923	1968	1491	1426	613	665	653	1316.07	0.56	0.12	4.82	1.434e-06	0.0007186
PET100	333	274	269	250	190	81	95	353	642	452	592	382	427	296	261	164	174	115	263.52	0.69	0.14	4.8	1.607e-06	0.000772
AC074033.1	25	37	27	12	9	6	3	27	62	51	58	54	63	36	19	35	29	13	29.31	1.12	0.24	4.76	1.984e-06	0.000847
ATP6V1E1	189	138	125	110	143	49	27	195	320	229	257	209	168	155	101	80	90	63	128.21	0.62	0.13	4.76	1.962e-06	0.000847
SARS	199	167	147	158	141	40	28	215	310	294	274	276	221	167	153	79	70	59	141.24	0.64	0.14	4.76	1.983e-06	0.000847
RAB7A	651	512	491	429	428	148	87	668	937	688	810	697	582	505	373	210	247	205	413.55	0.53	0.11	4.69	2.748e-06	0.001131
FEN1	45	29	21	32	24	9	3	50	117	61	69	56	57	35	47	14	13	13	31.53	0.92	0.2	4.67	3.006e-06	0.001195
CD2BP2	238	238	197	150	151	61	35	250	489	346	429	333	261	277	120	102	78	54	172.76	0.66	0.14	4.65	3.261e-06	0.001253
IQCE	142	147	147	129	114	25	22	101	103	90	79	74	61	55	35	6	20	13	59.53	-0.77	0.17	-4.64	3.442e-06	0.00128
MTCO2P12	49	64	27	34	44	13	13	48	16	27	20	14	18	12	6	3	2	4	18.6	-1.01	0.22	-4.6	4.228e-06	0.001523
UROD	408	375	307	260	213	87	59	429	641	498	531	449	342	336	226	93	132	85	247.63	0.49	0.11	4.57	4.929e-06	0.001721
AC020656.1	29	66	21	20	24	10	45	41	388	272	317	150	326	92	215	237	89	103	144.43	1.23	0.27	4.55	5.447e-06	0.001833
CYTOR	79	60	17	26	32	17	7	87	136	101	76	118	29	89	38	35	32	20	46.75	0.93	0.2	4.54	5.567e-06	0.001833
CRIP1	155	58	96	112	63	16	29	108	67	49	36	31	24	34	12	10	12	5	40.26	-0.97	0.21	-4.54	5.746e-06	0.001837
NME1	302	304	228	206	197	112	58	343	739	504	472	429	459	211	252	132	137	80	242.63	0.68	0.15	4.53	5.896e-06	0.001837
AFF1	220	264	162	195	164	68	77	306	573	493	409	347	171	288	144	101	124	108	201.16	0.65	0.14	4.51	6.54e-06	0.001961
DRC3	89	101	62	42	38	22	5	38	33	31	27	40	19	30	17	10	13	3	27.46	-0.86	0.19	-4.5	6.663e-06	0.001961
PRPS2	182	123	84	92	72	46	36	180	264	182	205	175	166	163	90	57	112	39	111.48	0.7	0.16	4.5	6.807e-06	0.001961
TSN	172	167	144	106	117	65	24	211	388	238	246	274	177	131	104	64	85	47	128.15	0.59	0.13	4.49	7.213e-06	0.002028
TIMM44	165	158	149	101	106	45	34	170	337	297	265	230	166	123	113	56	72	47	122.06	0.6	0.13	4.47	7.841e-06	0.002152
BAD	361	298	284	275	214	87	45	350	205	163	194	134	147	108	92	41	41	26	136.07	-0.67	0.15	-4.39	1.114e-05	0.002292
EIF3J	204	176	129	142	125	36	38	163	373	312	298	282	193	140	143	86	73	53	138.87	0.65	0.15	4.44	8.895e-06	0.002292
FTLP2	234	179	274	215	168	74	73	253	116	89	127	93	143	54	64	19	23	28	105.56	-0.88	0.2	-4.39	1.125e-05	0.002292
FTLP3	1007	729	1024	958	790	351	329	1084	530	416	525	418	568	238	317	73	117	148	465.12	-0.86	0.2	-4.39	1.121e-05	0.002292
GRWD1	92	59	36	66	45	14	9	68	162	110	136	98	79	70	49	28	35	24	54.4	0.75	0.17	4.43	9.362e-06	0.002292
ITGB1	397	305	352	273	293	118	35	422	846	833	731	711	441	346	328	131	125	119	306.08	0.75	0.17	4.42	9.758e-06	0.002292
LARP4	194	181	113	152	105	33	46	202	335	273	267	199	141	157	108	93	100	67	134.87	0.62	0.14	4.4	1.097e-05	0.002292
MIF	504	432	474	393	319	161	93	585	238	171	249	166	240	100	123	50	39	35	197.75	-0.87	0.2	-4.39	1.111e-05	0.002292
NFE2L2	260	197	233	207	185	61	59	296	394	490	431	311	303	199	210	95	125	106	201.92	0.64	0.14	4.4	1.074e-05	0.002292
OTULIN	119	91	57	75	63	30	17	124	164	151	111	136	89	119	59	37	54	49	75.95	0.65	0.15	4.41	1.038e-05	0.002292
PARP2	129	115	75	98	70	32	12	141	239	181	229	166	74	96	74	45	97	50	92.03	0.76	0.17	4.39	1.133e-05	0.002292
RSL24D1	274	253	212	177	123	94	53	337	359	340	350	307	260	208	139	93	115	81	181.55	0.47	0.11	4.42	9.902e-06	0.002292
SON	1252	1250	854	914	779	366	203	1169	1849	1873	1698	1306	954	1168	857	620	574	348	878.08	0.57	0.13	4.4	1.063e-05	0.002292
SPECC1L	252	226	199	127	162	37	38	243	465	333	327	351	183	224	112	95	88	80	163.39	0.63	0.14	4.44	9.05e-06	0.002292
STX18	263	263	163	176	195	67	55	301	507	412	434	316	212	246	164	57	114	100	188.43	0.58	0.13	4.4	1.095e-05	0.002292
ACAT2	190	191	209	252	177	37	42	287	588	356	540	307	239	234	222	75	124	87	192.87	0.75	0.17	4.37	1.26e-05	0.002504
SHOC2	198	143	182	156	116	61	25	165	345	346	334	272	169	195	159	88	99	64	149.79	0.69	0.16	4.35	1.351e-05	0.002553
SLC38A10	191	177	104	107	154	55	56	154	123	113	131	110	62	70	31	26	30	31	82.27	-0.63	0.14	-4.36	1.315e-05	0.002553
TXNDC15	222	173	106	91	119	62	26	258	412	303	243	258	122	194	114	44	70	47	127.9	0.62	0.14	4.35	1.333e-05	0.002553
RPP21	64	49	47	29	30	15	9	47	27	14	26	16	7	6	13	6	8	5	19.09	-0.92	0.21	-4.33	1.492e-05	0.002774
FOXN3	222	169	178	209	114	51	25	227	462	327	341	227	240	213	158	64	81	88	158.37	0.68	0.16	4.32	1.56e-05	0.002851
NUP50	229	220	124	127	110	55	36	190	365	265	324	217	139	197	140	90	101	59	143.23	0.6	0.14	4.32	1.583e-05	0.002851
ENSA	371	322	358	295	344	116	95	443	868	609	722	597	441	355	291	145	147	151	315.12	0.58	0.14	4.31	1.626e-05	0.002883
NARS	300	240	203	237	178	82	41	260	527	503	518	397	254	202	200	105	101	82	203.95	0.6	0.14	4.31	1.665e-05	0.002909
AGT	41	22	49	38	48	26	11	64	158	244	172	86	169	49	35	30	41	23	60.88	1	0.23	4.26	2.066e-05	0.003554
DDB1	414	368	307	324	256	104	83	417	733	536	590	481	303	368	272	122	131	130	278.3	0.47	0.11	4.2	2.623e-05	0.004445
RCN1	215	208	102	70	53	78	31	149	465	311	243	339	210	162	165	81	101	63	146.17	0.83	0.2	4.19	2.781e-05	0.004646
FADD	283	235	200	164	173	74	41	260	539	340	360	341	301	191	161	90	83	72	180.34	0.55	0.13	4.17	3.021e-05	0.004904
LSM2	263	246	183	150	121	71	65	261	414	356	313	343	301	203	167	97	182	67	187.74	0.64	0.15	4.17	2.987e-05	0.004904
CLPX	173	198	145	131	118	49	34	214	268	247	271	235	142	147	109	53	76	65	126.55	0.46	0.11	4.16	3.236e-05	0.00518
AC092069.1	11	9	7	8	6	8	5	16	35	27	24	42	13	21	11	8	11	8	13.85	0.96	0.23	4.13	3.621e-05	0.005366
ELP5	67	179	32	57	33	17	13	229	244	259	205	170	145	35	71	60	17	56	84	0.98	0.24	4.14	3.437e-05	0.005366
H3F3A	271	207	266	180	167	83	20	278	111	89	83	75	102	55	40	15	9	13	88.59	-0.95	0.23	-4.14	3.447e-05	0.005366
MTIF3	903	725	610	605	556	244	170	815	1447	1126	1182	897	711	580	490	256	312	230	556.81	0.41	0.1	4.14	3.541e-05	0.005366
NEK3	191	219	154	150	128	39	48	163	181	109	108	137	60	66	56	21	27	35	86.55	-0.59	0.14	-4.14	3.501e-05	0.005366
TXNL4A	841	715	504	408	528	217	117	759	1241	936	1091	786	828	622	452	256	222	203	500.33	0.51	0.12	4.13	3.631e-05	0.005366
RPF1	109	91	57	61	49	15	20	69	175	119	135	143	100	77	69	42	47	31	68.08	0.7	0.17	4.13	3.691e-05	0.005384
AC113367.1	151	133	93	70	57	31	24	138	182	147	182	141	234	126	80	72	74	42	98.64	0.76	0.18	4.12	3.74e-05	0.005389
RFC3	42	36	20	15	5	10	13	54	73	54	67	39	36	44	27	25	27	8	29.59	0.87	0.21	4.11	3.897e-05	0.005485
RPL17P34	15	10	9	15	2	7	2	14	37	34	20	36	22	27	16	5	20	11	15.78	1.02	0.25	4.11	3.902e-05	0.005485
HSPA9	247	204	168	189	162	67	39	275	325	343	274	308	203	160	125	93	105	78	161.65	0.47	0.11	4.09	4.35e-05	0.006041
SKAP2	645	525	351	387	187	154	86	556	707	622	793	662	447	436	314	201	269	125	354.8	0.55	0.14	4.08	4.547e-05	0.006239
MFF	804	700	432	478	350	213	153	706	987	907	965	813	507	517	393	271	344	188	469.3	0.46	0.11	4.06	4.835e-05	0.006556
EMC4	814	609	483	468	474	199	117	781	945	800	816	767	610	490	396	221	329	173	452.56	0.4	0.1	4.04	5.252e-05	0.006997
UBE2L6	462	311	256	271	331	144	86	448	951	507	452	871	359	451	312	174	237	115	323.99	0.65	0.16	4.04	5.282e-05	0.006997
SNRNP27	111	89	62	59	58	28	22	109	136	171	138	131	80	67	54	49	45	28	69.18	0.56	0.14	4.04	5.352e-05	0.007009
RING1	175	169	95	99	87	34	24	169	246	200	166	169	111	135	84	60	70	66	104.61	0.55	0.14	4.03	5.495e-05	0.007116
TK2	104	56	52	59	35	13	23	139	146	103	110	96	73	59	34	23	41	25	55.13	0.6	0.15	4.03	5.579e-05	0.007145
UPF2	317	289	209	163	167	58	40	241	439	458	431	313	196	230	155	138	101	82	188.7	0.58	0.14	4.02	5.722e-05	0.007248
NDUFAF2	156	137	125	94	91	48	34	170	335	245	307	243	272	104	131	62	43	40	121.83	0.71	0.18	4.01	5.979e-05	0.007491
HMGN1	403	330	255	264	252	130	57	539	621	427	399	373	399	274	198	173	160	101	257.06	0.48	0.12	4	6.246e-05	0.007741
RC3H1	130	145	110	103	119	48	23	139	314	236	242	169	134	163	102	70	54	43	110.71	0.59	0.15	4	6.363e-05	0.007802
AC018362.1	16	14	12	14	15	4	3	18	73	31	41	65	22	17	9	9	11	9	17.27	0.93	0.23	3.98	6.931e-05	0.008152
GNL3	180	170	147	108	80	49	24	150	368	307	302	285	153	113	122	85	56	38	124.36	0.66	0.17	3.98	6.911e-05	0.008152
LIMS1	192	151	99	119	100	60	34	215	240	219	218	231	111	144	108	65	88	38	116.71	0.49	0.12	3.98	6.838e-05	0.008152
PPIH	98	86	97	60	52	39	19	109	204	136	192	148	133	67	65	58	55	27	79.44	0.67	0.17	3.98	6.79e-05	0.008152
C10orf76	126	77	70	52	63	10	17	76	223	145	145	163	92	113	36	50	39	41	71.85	0.77	0.19	3.97	7.173e-05	0.008351
NDUFA13	614	505	441	406	394	163	115	647	387	296	313	271	306	209	166	52	68	59	244.94	-0.61	0.15	-3.96	7.551e-05	0.00845
PDE4DIP	136	109	74	75	65	44	20	106	232	150	175	154	87	118	70	53	62	38	85.61	0.59	0.15	3.96	7.412e-05	0.00845
SSR1	385	244	224	227	251	81	55	362	548	372	425	414	329	231	187	113	140	72	217.69	0.48	0.12	3.96	7.358e-05	0.00845
TMA16	66	59	53	46	34	18	6	58	145	79	128	114	58	63	37	42	35	12	49.03	0.74	0.19	3.96	7.505e-05	0.00845
ATP5B	1615	1578	1286	1276	1240	436	427	1747	2749	2148	2447	1876	1927	1302	981	778	744	644	1243.94	0.51	0.13	3.96	7.652e-05	0.008481
EFNB2	185	191	102	133	81	27	35	164	251	263	218	229	158	143	110	47	70	57	115.59	0.57	0.14	3.95	7.765e-05	0.008524
MECP2	126	83	87	75	61	28	23	114	165	147	138	133	90	115	64	40	41	35	75.01	0.51	0.13	3.95	7.929e-05	0.008621
BRD1	50	39	36	30	40	12	15	28	28	15	27	21	12	9	13	11	13	7	20.71	-0.77	0.19	-3.94	8.023e-05	0.008642
TAF11	112	65	67	64	42	12	13	91	137	116	117	102	69	71	72	35	32	28	58.86	0.62	0.16	3.93	8.395e-05	0.00896
AAMP	322	224	205	189	181	75	37	397	389	346	371	277	240	196	127	73	86	57	170.56	0.38	0.1	3.93	8.627e-05	0.009123
AC025458.1	29	24	14	12	17	4	4	24	48	46	28	49	37	31	16	37	17	6	22.97	0.94	0.24	3.92	8.805e-05	0.009226
EIPR1	49	40	27	22	21	16	6	65	99	60	86	39	42	38	15	22	49	24	36.41	0.84	0.21	3.91	9.266e-05	0.009569
ORC4	156	161	114	128	92	33	45	195	240	236	201	164	134	122	103	61	76	61	113.85	0.49	0.13	3.91	9.298e-05	0.009569
H2AFY	915	713	611	601	624	228	176	821	1349	1077	1162	907	745	593	518	265	338	256	567.82	0.41	0.11	3.9	9.476e-05	0.009666
CMTM3	206	169	66	69	94	38	19	171	280	260	216	267	94	216	89	84	114	21	115.51	0.79	0.2	3.89	9.947e-05	0.009716
GTF3C5	258	179	158	122	103	45	36	178	197	105	77	95	76	76	29	25	23	11	77.34	-0.65	0.17	-3.89	9.865e-05	0.009716
PSMA4	1513	1172	957	1001	1080	427	237	1490	2467	1838	1989	1826	1452	1048	1125	424	410	436	981.77	0.51	0.13	3.9	9.794e-05	0.009716
PTEN	279	277	197	187	157	66	60	295	413	310	385	317	241	204	124	147	158	103	195.53	0.57	0.15	3.89	9.893e-05	0.009716
TBCB	492	418	252	271	240	98	69	432	593	466	524	421	304	387	185	140	222	111	267.82	0.48	0.12	3.9	9.807e-05	0.009716
TMCO1	943	678	723	762	633	272	128	962	1535	1455	1555	1266	1151	669	786	238	292	306	669.03	0.61	0.16	3.88	0.0001045	0.01012
AMN	918	890	848	1053	676	223	385	1261	728	737	435	597	278	375	224	101	104	161	466.21	-0.74	0.19	-3.87	0.0001068	0.01026
TFAM	204	169	129	151	88	68	14	219	322	274	248	245	169	127	100	74	85	40	125.58	0.55	0.14	3.86	0.0001111	0.01058
RAB30-AS1	252	208	155	149	131	60	41	267	344	234	259	317	214	150	111	72	74	83	147.96	0.46	0.12	3.85	0.0001169	0.01105
BAX	128	74	96	103	85	24	27	132	72	70	52	56	28	38	30	13	15	13	48.01	-0.68	0.18	-3.85	0.0001191	0.01116
STRAP	213	191	117	109	128	50	35	214	338	235	317	357	210	142	84	60	77	39	131.58	0.57	0.15	3.84	0.0001211	0.01126
PAFAH1B2	121	127	111	96	82	37	21	183	177	154	170	162	135	89	73	46	63	35	89.39	0.46	0.12	3.84	0.000123	0.01134
CCDC174	399	293	268	220	242	135	48	326	631	554	560	463	322	330	207	136	121	86	247.92	0.52	0.14	3.81	0.0001369	0.01252
PXN	273	234	127	186	150	68	68	281	447	349	325	330	178	223	111	76	130	86	174.26	0.5	0.13	3.81	0.0001416	0.01285
CRK	193	194	144	142	132	53	37	183	182	113	140	112	70	62	44	35	49	32	89.06	-0.45	0.12	-3.8	0.0001451	0.01307
FAAP24	36	22	31	27	16	8	4	45	61	55	62	51	33	26	22	20	14	4	24.42	0.69	0.18	3.79	0.0001506	0.01346
AMZ2	226	192	136	108	117	59	47	222	321	231	292	254	132	190	93	89	134	71	144.48	0.57	0.15	3.78	0.0001565	0.01372
MUC3A	166	127	131	146	100	57	43	169	153	121	107	80	78	51	52	20	25	22	76.71	-0.54	0.14	-3.78	0.0001553	0.01372
NOXA1	30	35	36	32	22	9	12	33	25	23	24	11	5	8	8	3	3	6	15.19	-0.81	0.22	-3.78	0.0001571	0.01372
SEC61G	692	723	458	448	488	234	144	762	1347	833	1128	686	765	418	490	343	295	210	506.82	0.53	0.14	3.77	0.0001626	0.01409
GTF2F2	227	291	132	123	171	60	31	223	356	315	332	285	188	168	151	90	93	69	156	0.53	0.14	3.77	0.0001649	0.01418
ACAP2	755	716	575	484	538	227	164	670	611	589	618	587	324	380	229	172	163	112	372.24	-0.31	0.08	-3.75	0.0001759	0.01502
ANKRD39	133	74	65	55	76	35	16	97	71	53	41	55	47	25	22	13	10	9	40.41	-0.66	0.18	-3.74	0.0001816	0.01539
LLPH	132	115	98	72	59	40	32	135	225	159	166	148	94	94	62	52	49	44	85.91	0.48	0.13	3.74	0.0001862	0.01567
LRP5	95	81	67	88	54	19	44	101	60	48	50	63	36	27	16	16	9	11	42.38	-0.73	0.2	-3.73	0.0001903	0.01589
CNRIP1	165	162	74	81	38	65	38	190	242	316	218	278	80	149	98	97	103	50	121.34	0.75	0.2	3.72	0.0001953	0.0162
ERI3	46	61	33	41	22	19	18	58	25	23	34	22	18	8	10	4	4	6	21.21	-0.8	0.22	-3.72	0.000203	0.01671
DDX50	293	206	149	174	110	84	14	290	425	309	360	294	202	172	115	67	90	64	153.84	0.55	0.15	3.71	0.0002104	0.0172
VBP1	245	201	174	171	152	48	69	288	381	270	377	264	231	148	136	87	133	74	167.68	0.51	0.14	3.7	0.000217	0.01761
AP001972.5	89	92	74	44	36	16	11	90	220	140	95	112	91	54	42	27	35	23	57.36	0.65	0.18	3.69	0.0002201	0.01764
POLR3C	101	96	73	50	43	30	6	128	143	142	115	164	91	70	77	23	29	20	62.7	0.63	0.17	3.69	0.0002204	0.01764
AL445686.2	96	62	55	38	20	21	9	66	112	107	101	86	40	156	68	59	58	15	59.73	0.86	0.23	3.68	0.0002311	0.01837
GOLT1B	227	185	119	136	132	39	58	238	384	259	295	221	124	192	112	91	130	50	144.53	0.56	0.15	3.68	0.0002378	0.01852
HNRNPK	426	381	294	299	205	140	71	452	574	534	539	411	298	250	206	137	151	103	257.74	0.35	0.09	3.68	0.0002365	0.01852
TRIP4	62	74	35	29	32	8	14	66	110	100	101	89	37	77	25	22	31	13	42.01	0.67	0.18	3.68	0.0002374	0.01852
RGS10	263	274	125	115	100	65	36	275	297	268	285	277	133	268	108	109	136	61	155.17	0.61	0.17	3.67	0.0002404	0.0186
CBX3	255	185	188	188	178	95	69	307	425	359	362	292	172	250	178	104	135	75	188.31	0.48	0.13	3.66	0.000256	0.01963
NME2	82	57	36	55	41	26	21	61	39	32	50	34	34	14	22	10	9	5	29.9	-0.67	0.18	-3.65	0.0002572	0.01963
SLC4A4	139	208	131	107	108	47	27	131	150	78	113	87	66	64	49	8	12	14	67.24	-0.65	0.18	-3.65	0.0002608	0.01978
CRNKL1	88	87	63	67	63	24	30	111	147	117	133	128	93	81	62	42	44	17	67.55	0.5	0.14	3.64	0.0002751	0.02045
ERGIC1	135	157	126	112	92	55	27	183	257	166	219	194	162	108	79	60	69	49	108.19	0.47	0.13	3.64	0.0002768	0.02045
IMMT	998	891	603	574	656	206	79	928	1503	1141	1331	1058	818	604	503	282	321	192	571.88	0.51	0.14	3.64	0.0002747	0.02045
LYSMD3	91	86	54	61	58	23	18	102	141	134	119	97	67	49	56	44	37	32	61.71	0.52	0.14	3.64	0.0002729	0.02045
AP3B1	364	291	232	197	231	87	43	359	598	376	405	341	211	241	185	80	133	99	207.19	0.43	0.12	3.63	0.0002817	0.02064
IFITM1	570	594	274	265	488	320	76	620	319	266	280	349	185	161	156	73	49	38	235.16	-0.75	0.21	-3.63	0.0002829	0.02064
UBAP1	195	160	123	129	94	36	40	222	268	218	195	167	104	159	103	52	79	65	116.07	0.45	0.13	3.63	0.0002848	0.02064
PEPD	767	504	687	900	687	195	127	1089	1676	1065	1663	937	936	788	485	247	318	402	634.38	0.61	0.17	3.62	0.0002897	0.02074
PET117	88	79	59	61	46	28	18	123	143	118	109	85	91	56	51	21	29	35	58.85	0.49	0.13	3.62	0.0002896	0.02074
HSBP1L1	357	506	281	239	175	90	65	371	230	183	208	158	152	156	77	42	39	66	153.42	-0.58	0.16	-3.62	0.0002926	0.02082
CDCA5	89	109	51	65	37	16	18	103	257	91	138	92	75	84	58	42	28	23	62.48	0.65	0.18	3.62	0.0002991	0.02115
STK35	61	51	37	41	47	10	9	82	98	101	76	54	48	55	28	30	20	15	39.9	0.56	0.15	3.61	0.0003054	0.02146
NTN4	29	31	22	24	11	19	14	25	15	12	19	16	13	13	6	2	4	4	14.32	-0.81	0.22	-3.6	0.0003125	0.02183
GTPBP4	117	69	59	78	63	36	5	99	150	149	161	150	88	100	59	30	35	26	67.44	0.6	0.17	3.6	0.0003237	0.02247
JOSD1	298	289	212	171	192	56	72	309	531	341	407	369	235	249	122	88	165	142	207.43	0.57	0.16	3.59	0.000333	0.02298
YY1	1262	1105	927	924	838	394	234	1492	1711	1430	1610	1258	971	866	908	370	433	331	813.9	0.36	0.1	3.58	0.0003396	0.0233
PACSIN2	143	113	95	123	102	19	21	149	212	209	228	150	126	118	57	52	54	38	92.18	0.53	0.15	3.58	0.0003418	0.02331
RPS29P16	55	44	21	13	15	7	17	28	72	49	76	59	69	49	31	48	87	19	44.77	0.93	0.26	3.57	0.0003531	0.02394
FBXW11	110	92	86	97	50	20	14	123	150	137	157	138	71	92	58	55	36	26	70.52	0.53	0.15	3.56	0.0003639	0.02438
MINDY1	11	23	20	16	14	4	1	34	48	34	28	32	25	11	17	8	13	13	16.97	0.77	0.22	3.57	0.0003631	0.02438
EHBP1L1	70	79	33	38	24	21	33	28	35	41	47	41	11	27	10	10	10	6	28.06	-0.77	0.22	-3.56	0.0003768	0.02511
BRF2	62	35	25	36	38	13	12	45	115	65	81	75	59	52	39	14	24	14	37.79	0.65	0.18	3.55	0.0003835	0.02522
C1orf174	114	82	48	59	44	17	32	127	147	123	127	94	58	83	47	36	39	38	64.1	0.54	0.15	3.55	0.000385	0.02522
PDS5A	273	235	156	180	138	70	54	245	347	314	379	289	177	224	105	94	144	67	168.54	0.47	0.13	3.55	0.0003851	0.02522
UFSP2	125	88	89	92	90	38	22	139	190	147	165	153	132	91	66	57	75	26	86.92	0.53	0.15	3.55	0.0003923	0.02555
PLEKHO1	183	129	34	57	40	20	17	136	165	175	178	181	41	311	57	92	85	23	93.48	0.87	0.25	3.54	0.0003973	0.02573
DUSP16	114	88	81	79	44	24	21	114	176	120	116	123	129	86	54	37	34	30	69.31	0.52	0.15	3.54	0.000401	0.02582
MRPL1	156	167	128	129	85	43	34	227	304	233	210	228	135	65	94	76	71	61	116.56	0.53	0.15	3.53	0.000412	0.02638
IFNAR2	167	160	111	112	91	38	18	142	266	190	256	219	160	174	72	68	44	30	105.11	0.56	0.16	3.52	0.0004305	0.02741
ABHD11-AS1	559	358	645	502	485	200	110	567	275	206	233	217	389	112	162	20	22	56	235.85	-0.84	0.24	-3.52	0.0004339	0.02748
GPANK1	189	157	152	138	144	44	27	247	289	218	201	207	173	142	98	59	66	45	120.2	0.38	0.11	3.51	0.0004399	0.0277
PPP1R16A	672	406	455	426	489	198	111	570	456	409	424	353	354	161	163	59	65	56	262.3	-0.58	0.17	-3.51	0.0004475	0.02793
Z97353.1	73	83	47	44	32	23	19	64	37	34	23	34	32	34	19	12	4	5	29.02	-0.68	0.19	-3.51	0.0004482	0.02793
BSG	135	181	128	131	112	57	19	155	90	103	110	89	84	47	50	11	20	12	68.19	-0.62	0.18	-3.5	0.0004604	0.0284
RPL15P3	135	145	78	66	49	34	23	109	48	35	35	49	72	24	12	18	17	7	43.67	-0.76	0.22	-3.5	0.0004607	0.0284
HGSNAT	72	84	56	39	38	14	12	126	104	95	108	81	55	52	39	20	28	12	45.86	0.5	0.14	3.5	0.0004648	0.0285
ZNF565	13	16	15	13	9	2	4	25	32	32	37	34	8	15	15	5	16	6	14.08	0.78	0.22	3.49	0.0004758	0.02902
MLYCD	115	88	73	82	71	23	13	113	212	158	144	146	113	90	82	24	26	21	70.6	0.56	0.16	3.48	0.0005021	0.03046
HIST1H4C	1847	1436	1400	1359	984	877	709	1964	3403	2401	3056	2340	2970	1788	2105	1495	1509	977	1798.49	0.71	0.21	3.47	0.0005137	0.031
PARS2	18	24	22	14	9	6	2	30	56	27	28	47	21	22	22	11	8	5	17.04	0.74	0.21	3.47	0.0005232	0.03125
YAF2	137	98	116	94	61	39	29	130	194	173	192	182	105	97	74	36	65	45	89.92	0.49	0.14	3.47	0.0005232	0.03125
TMEM30A	398	277	229	242	212	86	61	395	455	490	437	427	211	316	185	76	98	83	213.01	0.39	0.11	3.46	0.0005332	0.03168
CSTF2T	75	65	34	42	39	28	9	64	84	108	93	103	71	65	46	21	38	17	48.23	0.6	0.17	3.46	0.0005372	0.03175
AC091390.3	15	8	8	11	10	1	1	28	36	48	13	28	10	22	4	5	4	6	10.95	0.86	0.25	3.45	0.0005511	0.03196
CUL3	522	412	350	317	300	120	86	438	608	521	590	529	339	369	219	158	189	116	293.71	0.34	0.1	3.46	0.0005476	0.03196
URI1	230	208	129	148	121	48	55	225	275	240	286	238	151	169	111	93	118	61	143.51	0.46	0.13	3.45	0.000551	0.03196
ZSCAN9	50	65	30	24	32	11	8	28	29	22	29	20	16	29	6	6	5	4	18.42	-0.68	0.2	-3.45	0.0005517	0.03196
CPQ	49	30	30	41	39	17	11	73	78	57	67	89	49	42	37	24	28	9	37.36	0.6	0.17	3.45	0.0005666	0.03265
KLHL2	35	32	32	32	15	6	6	47	92	53	54	61	21	53	20	6	17	20	27.69	0.71	0.21	3.44	0.0005723	0.03273
PIN4	455	361	343	394	238	151	69	575	573	578	864	566	581	292	364	138	123	142	319.95	0.55	0.16	3.44	0.0005737	0.03273
AHCY	168	188	160	148	94	61	32	216	349	241	254	282	241	125	102	57	54	71	132.87	0.52	0.15	3.44	0.0005791	0.03282
MKRN2OS	39	25	35	48	37	8	4	80	114	57	60	61	47	33	25	19	16	15	32.66	0.65	0.19	3.44	0.0005809	0.03282
AC026366.1	145	123	52	56	44	51	21	79	46	34	29	31	62	37	20	21	20	7	42.76	-0.75	0.22	-3.43	0.0006007	0.03378
METTL9	313	310	206	193	170	98	38	328	420	301	378	301	275	223	167	96	124	62	188.3	0.4	0.12	3.43	0.0006045	0.03382
FBXO6	116	81	86	39	80	32	18	51	102	62	52	62	25	43	22	16	16	6	41.32	-0.61	0.18	-3.43	0.0006104	0.03383
MRPS11	338	244	280	215	173	79	51	320	584	401	455	341	326	235	174	68	96	78	201.87	0.46	0.13	3.43	0.000608	0.03383
TFRC	128	263	180	192	130	54	33	307	342	331	325	302	161	186	93	109	71	60	151.26	0.52	0.15	3.43	0.0006137	0.03384
MYL6B	146	149	68	49	48	36	12	127	168	148	140	132	109	110	68	43	71	25	78.03	0.59	0.17	3.42	0.0006183	0.03394
AC073896.2	55	56	38	29	26	10	15	56	70	81	69	49	53	46	32	26	40	26	40.4	0.65	0.19	3.42	0.000625	0.03414
C12orf73	124	82	82	57	69	24	13	117	154	192	151	117	80	59	75	32	51	19	68.42	0.54	0.16	3.42	0.000636	0.03458
MED16	130	134	90	95	68	22	24	130	226	184	165	124	97	102	52	44	42	40	81.49	0.45	0.13	3.41	0.0006405	0.03466
EIF4A3	283	275	216	163	193	83	36	336	461	320	255	325	287	199	165	124	102	60	183.49	0.46	0.13	3.41	0.000656	0.03533
E2F4	182	157	105	107	94	47	33	184	332	228	189	175	78	183	85	75	121	45	118.01	0.58	0.17	3.39	0.0006895	0.03697
HPS4	241	272	132	133	91	48	35	199	290	300	283	307	108	199	106	92	97	72	142.98	0.55	0.16	3.39	0.0007096	0.03786
DDX21	411	316	212	268	193	83	40	359	517	514	416	431	191	238	169	135	173	66	218.23	0.48	0.14	3.38	0.0007204	0.03791
EMC10	217	214	200	161	155	50	41	205	190	138	152	129	124	109	58	38	50	32	104.42	-0.39	0.11	-3.38	0.0007179	0.03791
FASN	35	55	30	38	41	11	14	52	219	89	106	52	37	60	31	24	27	14	42.12	0.72	0.21	3.38	0.0007181	0.03791
MYL4	27	11	12	7	3	1	4	21	56	20	32	13	23	11	27	12	7	4	13.81	0.86	0.25	3.38	0.0007319	0.03835
NACA3P	74	69	57	44	16	12	6	71	135	89	99	68	109	37	35	38	19	21	46.2	0.71	0.21	3.38	0.0007367	0.03842
SKA2	92	79	50	50	50	19	7	102	137	94	104	74	65	60	62	25	27	14	50.23	0.49	0.15	3.37	0.0007414	0.03849
MRPL19	76	110	78	60	60	27	19	113	185	164	143	120	80	59	61	23	36	28	65.92	0.49	0.15	3.37	0.0007452	0.03851
TARDBP	241	215	124	158	135	46	39	181	378	319	234	206	160	212	132	60	98	63	141.74	0.48	0.14	3.37	0.0007502	0.0386
APP	166	181	135	136	112	52	46	150	128	155	140	146	90	74	41	25	35	23	84.87	-0.41	0.12	-3.36	0.0007686	0.0392
SLIRP	1236	1027	1063	1031	885	424	403	1356	2292	1866	2245	1362	1589	894	1206	553	596	543	1034.08	0.54	0.16	3.36	0.0007679	0.0392
DMAP1	138	145	109	91	117	38	39	142	95	111	76	99	62	66	45	33	20	18	68.32	-0.47	0.14	-3.35	0.0007958	0.04041
AC013248.2	473	504	310	263	163	153	131	381	241	173	230	148	278	114	79	87	94	56	190.5	-0.63	0.19	-3.35	0.0008149	0.04072
CNP	208	204	126	92	117	38	11	186	315	183	212	209	130	196	93	117	72	48	121.68	0.62	0.19	3.35	0.0008119	0.04072
MAPK8IP3	58	77	34	35	30	14	27	38	33	37	13	21	8	30	9	14	13	6	25.26	-0.76	0.23	-3.35	0.0008172	0.04072
RFXANK	613	607	372	328	339	167	76	602	776	730	685	623	467	397	274	146	148	134	340.66	0.35	0.1	3.35	0.0008161	0.04072
SEC63	248	207	154	187	130	66	37	260	338	319	298	243	161	165	112	70	69	41	140.83	0.33	0.1	3.34	0.0008232	0.04072
SRSF5	661	461	389	345	433	204	110	495	429	511	394	408	190	268	203	107	108	69	269.87	-0.4	0.12	-3.35	0.0008201	0.04072
ARMCX3	300	244	181	133	151	87	56	342	453	363	322	350	150	174	190	68	100	59	172.08	0.43	0.13	3.34	0.000851	0.04163
HLA-DRB5	125	338	147	406	74	25	24	141	1260	613	986	270	958	1023	81	283	224	34	321.58	0.91	0.27	3.34	0.0008523	0.04163
NOL4L	105	94	63	101	69	41	38	94	104	77	87	66	52	51	26	17	14	17	53.38	-0.5	0.15	-3.34	0.0008514	0.04163
POLDIP2	258	213	216	204	172	71	53	353	402	266	298	292	248	152	135	92	120	76	173.92	0.39	0.12	3.33	0.0008775	0.04268
DPY30	595	467	427	410	336	165	112	668	750	600	778	530	510	299	350	181	246	174	368.31	0.4	0.12	3.32	0.0008959	0.04296
LSM5	810	780	506	508	443	221	199	765	1343	938	1229	750	802	479	429	313	304	177	522.25	0.42	0.13	3.32	0.0008941	0.04296
PLEK2	263	225	234	243	185	87	94	451	507	418	392	369	295	152	182	102	136	109	216.11	0.46	0.14	3.32	0.000893	0.04296
POC1B	89	127	64	103	76	22	26	122	223	123	162	167	108	74	59	55	66	30	81.49	0.55	0.17	3.32	0.0008984	0.04296
EXOC1	147	159	103	93	87	25	31	129	227	204	249	175	85	91	81	66	78	47	99.76	0.53	0.16	3.32	0.0009127	0.04347
AGTRAP	91	122	91	100	111	59	12	108	93	74	83	59	61	44	43	18	15	14	55.94	-0.59	0.18	-3.31	0.0009328	0.0437
AL355472.2	106	94	64	60	60	20	21	78	59	41	47	44	58	25	12	18	23	8	39.09	-0.58	0.18	-3.31	0.0009403	0.0437
BRF1	26	24	19	19	17	5	14	19	12	15	20	7	8	4	9	4	5	0	11.23	-0.77	0.23	-3.31	0.0009215	0.0437
CHMP7	75	54	47	27	39	8	16	71	98	71	88	70	38	89	39	30	42	14	44.81	0.64	0.19	3.31	0.0009399	0.0437
LAMTOR4	720	760	538	564	401	207	169	767	557	503	507	443	453	313	233	137	99	93	345	-0.39	0.12	-3.31	0.0009352	0.0437
MT-TT	49	33	61	55	30	17	72	56	39	31	21	15	12	35	13	9	13	14	34.71	-0.86	0.26	-3.31	0.0009402	0.0437
UGGT1	336	262	159	206	196	67	46	278	466	381	387	368	184	217	156	81	112	50	179.09	0.41	0.12	3.3	0.0009498	0.04396
MRPL41	806	718	641	691	574	181	133	725	746	587	615	386	466	242	241	113	103	96	359.44	-0.46	0.14	-3.29	0.0009865	0.04548
KRT8	2605	2109	2324	1917	2138	853	537	2905	3946	3513	3486	2952	3359	1818	1901	950	1013	1071	1939.93	0.47	0.14	3.29	0.001006	0.04593
PELO	163	117	93	127	108	28	21	160	270	177	218	180	139	100	93	54	52	22	95.88	0.48	0.15	3.29	0.001009	0.04593
ST13	238	220	196	198	137	65	36	286	304	270	249	258	202	214	108	90	93	65	154.01	0.37	0.11	3.29	0.001007	0.04593
STAG3L5P-PVRIG2P-PILRB	35	35	18	15	11	7	8	19	14	15	7	8	2	12	4	3	6	6	10.96	-0.77	0.23	-3.29	0.001012	0.04593
HS1BP3	44	31	41	43	28	15	11	42	26	36	35	15	16	15	12	4	6	5	19.67	-0.64	0.19	-3.28	0.001021	0.04615
KPNA3	46	25	17	18	20	4	5	34	49	62	55	34	16	20	31	18	15	15	23.63	0.7	0.21	3.28	0.001039	0.0466
PA2G4	264	204	188	186	119	75	22	262	410	418	378	337	205	172	196	75	54	46	160.79	0.55	0.17	3.28	0.001035	0.0466
MAFG	246	156	166	198	159	52	20	245	355	409	337	242	164	227	159	45	71	77	151.47	0.56	0.17	3.28	0.001045	0.0467
AL158206.1	55	55	29	28	16	8	3	47	92	60	48	42	46	47	25	18	15	18	30.18	0.62	0.19	3.27	0.001068	0.04715
P2RX4	333	378	310	242	188	101	39	297	239	181	137	192	218	116	79	36	22	33	138.53	-0.61	0.19	-3.27	0.001066	0.04715
RRM2	170	107	101	55	75	46	14	122	367	187	244	98	133	115	103	68	81	16	97.28	0.68	0.21	3.27	0.001061	0.04715
RGS18	15	27	11	6	5	10	7	35	37	51	53	34	12	10	15	17	18	6	18.36	0.79	0.24	3.26	0.001104	0.04856
KDSR	182	168	142	141	140	48	26	197	323	213	304	305	155	134	88	51	59	61	124.94	0.46	0.14	3.26	0.00112	0.04884
TICAM1	33	50	30	55	45	10	10	46	40	22	30	23	24	15	4	6	4	3	19.83	-0.71	0.22	-3.26	0.001123	0.04884
WDR13	222	130	148	144	167	62	30	231	166	118	131	90	88	42	51	25	19	16	82.97	-0.59	0.18	-3.26	0.001118	0.04884
VPS39	378	362	201	209	202	68	70	262	287	214	190	197	98	161	57	62	62	64	145.42	-0.43	0.13	-3.25	0.001134	0.04896
VWA1	33	31	18	27	26	13	6	36	71	64	61	95	24	53	20	20	11	6	28.05	0.69	0.21	3.26	0.001131	0.04896
HSPA13	210	243	120	110	133	68	52	256	309	340	261	318	138	146	166	69	132	46	150.05	0.52	0.16	3.25	0.001143	0.04899
MTERF4	303	231	154	127	157	63	36	306	320	280	345	212	156	199	109	64	90	59	147.15	0.37	0.11	3.25	0.001156	0.04899
PSME3	47	24	37	41	38	7	11	66	94	77	65	69	37	43	24	13	19	12	32.81	0.56	0.17	3.25	0.001144	0.04899
SART1	39	26	21	26	20	14	6	29	25	21	14	19	6	17	4	3	3	1	13	-0.69	0.21	-3.25	0.001155	0.04899
XAF1	295	273	80	124	132	51	54	213	521	509	238	362	82	378	125	155	222	48	188.56	0.75	0.23	3.25	0.001148	0.04899
