# Supplementary material for: Prevalence, Cell Tropism, and Clinical Impact of Human Parvovirus Persistence in Adenomatous, Cancerous, Inflamed, and Healthy Intestinal Mucosa
Source: Front Microbiol. 2022 May 24;13:914181. doi: 10.3389/fmicb.2022.914181 (PMC9171052; doi:10.3389/fmicb.2022.914181)
Supplement: Supplementary file 2 [file Data_Sheet_2.XLSX]

## Sheet: Clean read count
Supplementary Data Sheet 2: clean read count table of RNA-seq data
B19V DNA	neg	neg	neg	neg	neg	neg	neg	pos	pos	pos	pos	pos	pos	pos	pos	pos	pos	pos
Group	1	1	1	1	1	1	1	2	2	2	2	2	2	2	2	2	2	2
Status of tissue	healthy	healthy	healthy	healthy	healthy	healthy	healthy	healthy	healthy	healthy	healthy	healthy	healthy	healthy	healthy	healthy	healthy	healthy
Sample type	ileum	ileum	ileum	ileum	ileum	ileum	ileum	ileum	ileum	ileum	ileum	ileum	ileum	ileum	ileum	ileum	ileum	ileum
Total gene No.	23047	23353	21465	21154	19873	18066	17001	22920	23019	22528	22049	21634	19695	21202	18449	18221	18206	16624
UMIs (unique molecular identifier)	3075450	2565750	2202749	2165573	2015638	977823	698708	3027084	3314435	2759494	2825081	2465333	2085701	1772593	1364851	835746	879877	702085
UMIs/gene	133.443	109.868	102.62	102.372	101.426	54.125	41.0981	132.072	143.987	122.492	128.127	113.956	105.9	83.605	73.9797	45.8672	48.329	42.2332
Gene ID	sample 231	sample 247	sample 49	sample 238	sample 211	sample 17	sample 93	sample 339	sample 412	sample 106	sample 133	sample 209	sample 47	sample 235	sample 150	sample 157	sample 50	sample 296
A1BG	6	5	0	1	3	2	1	5	5	2	0	2	0	2	0	0	2	0
A1BG-AS1	27	20	8	3	10	9	3	22	5	17	8	9	1	31	5	7	2	0
A1CF	508	237	404	518	299	88	67	352	513	431	398	329	234	168	183	55	64	69
A2M	336	690	214	214	282	183	88	669	710	576	552	518	99	179	107	68	110	50
A2M-AS1	6	8	1	2	0	0	0	0	3	0	0	0	0	0	0	0	3	2
A2ML1	0	1	0	0	0	0	0	1	1	1	0	0	0	0	0	0	0	0
A2MP1	1	2	0	2	0	1	0	1	1	0	0	2	0	0	0	0	0	0
A4GALT	5	8	2	1	1	0	0	12	14	8	10	6	4	18	3	5	2	0
AAAS	45	35	26	20	24	14	3	33	26	24	27	13	13	12	5	6	10	4
AACS	40	67	41	72	42	19	7	47	119	63	68	69	24	28	14	9	16	24
AADAC	598	160	448	622	433	170	101	561	631	634	579	249	409	228	214	53	76	47
AADACL2-AS1	0	0	0	0	0	0	0	0	0	1	0	0	0	0	0	0	0	0
AADACP1	54	65	59	64	9	19	29	91	87	43	61	46	53	52	18	20	19	11
AADAT	7	3	0	0	0	0	1	4	2	2	3	3	0	0	0	4	0	1
AAED1	22	28	11	29	21	9	1	22	39	27	19	14	11	18	2	5	9	0
AAGAB	77	73	58	84	46	17	6	80	114	82	80	62	51	61	30	15	20	29
AAK1	184	191	93	65	87	20	15	120	202	186	151	145	87	151	44	33	66	29
AAMDC	405	520	421	311	334	166	52	485	376	290	478	405	399	219	118	59	27	55
AAMP	322	224	205	189	181	75	37	397	389	346	371	277	240	196	127	73	86	57
AANAT	0	3	0	0	0	0	0	3	2	1	1	0	0	2	0	0	0	0
AAR2	42	63	44	24	43	3	4	64	45	34	67	37	47	25	12	13	31	3
AARD	1	3	1	1	0	0	0	1	1	0	1	6	0	6	0	1	2	0
AARS	130	130	79	69	86	40	27	124	146	101	120	82	65	90	26	20	28	13
AARS2	13	31	14	12	3	6	3	13	20	4	16	16	5	6	8	1	2	1
AARSD1	11	5	4	5	4	3	2	5	3	3	1	4	1	1	0	0	0	0
AASDH	209	167	91	108	48	42	26	171	199	156	147	118	53	96	56	35	48	23
AASDHPPT	140	99	77	71	45	26	20	91	125	121	104	99	87	89	48	22	20	17
AASS	5	6	4	3	0	0	0	4	3	6	7	1	3	1	4	1	1	0
AATBC	0	0	0	0	0	0	0	5	1	0	0	0	0	0	0	0	0	0
AATF	177	102	86	80	88	31	18	146	172	128	139	90	95	68	44	35	33	18
AATK	414	312	301	357	269	71	168	473	496	546	416	325	83	358	157	75	117	168
AB015752.1	1	0	0	0	3	0	0	0	0	0	0	0	0	0	0	0	0	0
ABALON	0	0	1	0	0	0	0	0	0	0	0	0	0	2	0	0	0	0
ABAT	77	51	82	101	34	10	12	73	98	64	127	40	36	51	21	27	14	27
ABBA01040607.1	0	1	0	0	0	0	0	0	0	0	0	0	0	0	0	0	0	0
ABCA1	118	126	29	20	25	17	15	62	40	51	30	58	8	47	14	40	39	17
ABCA10	26	11	10	14	7	7	5	22	10	9	3	22	3	3	6	1	2	5
ABCA11P	3	7	1	4	1	1	0	4	4	1	4	6	3	4	1	2	1	2
ABCA12	0	0	0	0	0	0	0	3	0	0	0	0	0	0	0	0	0	0
ABCA13	1	0	0	1	0	0	0	1	5	1	4	1	0	1	0	0	0	0
ABCA17P	0	0	0	0	1	0	0	1	0	1	0	1	2	3	0	4	3	0
ABCA2	16	27	21	16	18	4	11	21	6	13	9	18	5	10	0	6	3	2
ABCA3	16	4	10	3	2	2	0	7	4	3	2	0	2	12	0	6	3	1
ABCA4	51	2	19	13	40	5	5	56	23	19	21	10	20	8	18	2	2	2
ABCA5	326	293	295	325	275	106	68	318	266	283	348	334	168	148	133	33	61	47
ABCA6	11	12	7	10	2	17	3	16	10	23	7	17	1	8	5	7	1	3
ABCA7	318	169	52	43	57	23	11	78	81	105	57	74	14	153	15	24	24	17
ABCA8	33	186	69	35	41	71	15	168	128	173	120	170	14	45	44	10	16	17
ABCA9	5	11	15	0	0	4	5	10	3	12	1	8	0	3	0	5	1	4
ABCB1	2117	1220	1603	1569	1733	487	197	1900	1845	2292	1763	1654	1348	1237	951	260	225	322
ABCB10	19	28	24	28	11	4	8	35	11	20	19	19	10	6	13	7	10	10
ABCB4	17	18	5	1	8	4	1	7	4	6	4	1	5	14	0	7	6	3
ABCB6	0	0	2	0	1	0	0	1	0	0	0	1	1	0	0	0	0	0
ABCB7	94	62	41	52	27	17	23	87	83	74	82	74	30	38	24	23	26	18
ABCB8	35	23	15	16	13	8	3	22	46	18	19	18	11	14	9	1	10	7
ABCB9	9	12	5	7	4	3	7	13	9	9	12	8	2	3	1	6	0	2
ABCC1	3	5	1	2	7	2	1	5	5	5	2	5	3	4	5	5	4	4
ABCC10	19	12	2	8	9	2	5	7	12	12	13	5	7	10	1	7	7	2
ABCC11	1	0	1	1	2	0	0	0	2	1	1	0	1	1	1	0	0	1
ABCC13	64	54	60	69	86	10	19	69	124	36	78	98	49	45	50	7	23	13
ABCC2	74	20	70	91	91	14	18	81	59	131	76	11	40	24	31	10	14	11
ABCC3	127	220	74	72	109	22	22	81	114	81	97	85	37	52	37	23	23	20
ABCC4	21	30	16	6	8	3	6	19	7	12	17	15	5	10	10	7	7	3
ABCC5	44	69	14	11	8	2	8	32	18	29	11	20	7	13	8	11	11	12
ABCC6	41	33	33	44	33	12	23	44	53	54	33	20	27	21	15	20	29	8
ABCC6P1	39	49	23	17	32	13	15	46	43	46	52	32	14	15	14	6	17	14
ABCC6P2	13	8	5	8	8	1	2	6	7	8	18	5	14	4	0	1	2	2
ABCC8	1	0	6	4	0	1	0	3	3	8	6	2	2	4	0	0	0	1
ABCC9	5	4	4	0	1	0	4	18	1	7	7	3	1	1	2	1	7	1
ABCD1	17	5	10	8	4	0	6	15	12	11	5	6	6	1	2	5	5	1
ABCD2	0	0	2	4	1	0	0	5	0	4	1	1	0	4	1	2	1	0
ABCD3	193	127	147	137	126	52	60	223	240	169	190	108	129	101	101	45	68	42
ABCD4	757	422	459	473	427	143	43	705	587	555	528	454	221	255	147	61	52	67
ABCE1	72	58	16	25	35	34	9	72	70	70	34	36	18	35	30	19	24	9
ABCF1	340	270	261	212	268	82	19	309	407	453	397	337	257	229	142	57	36	31
ABCF2	23	35	37	20	23	3	1	37	34	49	39	59	13	18	9	4	8	4
ABCF2P1	0	0	0	0	0	0	0	3	0	0	0	0	0	0	0	0	0	0
ABCF3	93	62	40	36	37	14	8	66	42	52	49	36	27	39	13	13	14	6
ABCG1	87	83	96	21	54	16	5	69	38	22	39	115	77	69	21	17	14	20
ABCG2	405	262	438	576	391	102	119	482	377	379	409	262	294	226	224	60	84	80
ABCG5	41	48	47	39	44	18	27	93	69	44	57	106	42	21	21	14	13	15
ABCG8	206	83	159	115	86	41	40	269	265	201	290	395	160	125	123	28	60	55
ABHD1	0	2	0	0	0	1	0	2	1	3	1	1	1	0	0	2	0	0
ABHD10	130	77	80	79	69	19	23	104	131	89	67	137	86	52	55	41	62	18
ABHD11	64	80	76	75	59	15	4	90	76	87	81	81	101	27	35	11	14	15
ABHD11-AS1	559	358	645	502	485	200	110	567	275	206	233	217	389	112	162	20	22	56
ABHD12	131	81	80	86	117	35	20	139	115	86	86	72	70	37	49	20	19	17
ABHD12B	0	2	0	0	0	0	0	1	2	0	0	0	0	0	0	0	0	0
ABHD13	94	51	36	36	40	9	20	70	56	70	60	42	33	32	28	25	20	11
ABHD14A	44	55	42	19	15	24	3	65	33	46	31	43	36	25	14	7	11	5
ABHD14A-ACY1	2	2	2	3	0	0	1	7	8	12	7	4	1	2	2	2	3	2
ABHD14B	302	152	269	304	177	102	36	372	185	231	205	215	254	97	100	41	29	40
ABHD15	56	35	43	20	21	10	13	50	57	21	20	22	33	25	12	13	16	13
ABHD15-AS1	1	0	0	1	1	0	0	0	1	1	0	0	0	1	0	0	0	0
ABHD16A	0	0	0	1	0	0	0	3	1	5	0	1	0	1	0	1	0	0
ABHD17A	1	3	4	12	2	0	1	8	8	3	2	3	3	2	4	1	3	0
ABHD17AP3	1	1	0	0	0	0	0	0	0	0	1	1	0	0	0	0	0	0
ABHD17AP4	1	0	0	0	0	0	0	0	0	0	0	0	0	0	0	0	0	0
ABHD17AP5	1	0	0	0	0	0	0	0	0	4	0	0	0	0	0	0	0	0
ABHD17B	22	19	27	13	15	2	9	34	22	19	26	22	12	9	9	4	15	6
ABHD17C	52	66	77	50	56	15	42	80	110	80	81	82	50	36	27	11	27	27
ABHD18	22	40	22	41	22	8	17	31	36	37	23	19	11	21	18	9	9	5
ABHD2	319	236	186	207	339	81	33	310	478	279	235	204	167	150	77	47	68	33
ABHD3	148	146	64	88	123	19	59	116	138	105	68	95	51	64	39	16	25	14
ABHD4	34	36	21	17	16	3	4	32	17	18	24	22	21	13	7	13	1	7
ABHD5	63	57	33	38	49	14	10	60	91	49	66	41	47	35	14	7	14	15
ABHD6	362	211	242	355	330	121	62	382	742	470	375	254	432	392	297	101	178	117
ABHD8	2	5	1	2	2	0	1	6	3	1	0	2	1	1	0	0	2	0
ABI1	301	215	164	179	131	54	59	261	278	254	247	206	147	154	124	81	99	72
ABI1P1	0	0	3	0	0	0	0	15	0	0	0	0	0	1	0	1	0	0
ABI2	93	84	58	42	35	32	13	118	151	135	94	84	43	56	38	24	30	27
ABI3	88	52	31	24	49	17	6	63	43	40	36	50	19	56	19	27	24	7
ABI3BP	252	228	106	50	24	57	79	147	115	68	101	159	51	194	32	83	115	6
ABL1	83	83	41	38	42	19	19	57	49	34	49	31	32	30	16	20	15	8
ABL2	49	81	23	36	32	12	16	74	71	70	92	78	43	50	27	23	24	9
ABLIM1	254	197	166	178	140	60	42	208	364	290	299	180	150	171	84	56	88	55
ABLIM2	61	27	79	22	22	5	2	56	56	26	56	37	68	31	11	22	6	3
ABLIM3	28	23	10	15	7	5	2	22	29	35	19	31	12	40	13	7	11	3
ABO	456	884	419	424	221	61	66	421	1321	1031	516	308	356	191	193	76	58	102
ABR	575	683	322	295	278	108	91	608	454	438	378	367	153	247	101	80	102	106
ABRACL	1387	1170	972	802	794	352	145	1281	1526	737	1077	851	690	577	522	145	121	184
ABRAXAS1	19	23	10	13	7	7	8	21	18	20	18	15	13	18	11	9	11	2
ABRAXAS2	94	68	40	71	69	18	7	84	98	85	67	52	60	30	34	13	15	2
ABT1	202	101	117	107	119	24	24	180	147	103	118	123	75	74	63	36	36	20
ABT1P1	0	0	1	0	0	0	0	0	0	0	0	0	0	0	0	0	0	0
ABTB1	35	25	18	17	14	4	14	35	10	12	13	11	13	10	7	5	2	3
ABTB2	156	106	113	147	211	33	10	101	309	119	142	128	52	100	49	7	16	20
AC000061.1	0	0	0	1	0	0	0	2	1	1	0	0	0	0	0	0	0	0
AC000068.1	1	0	1	1	0	0	1	0	3	0	4	0	1	0	0	1	3	2
AC000068.2	0	0	1	0	0	0	0	0	0	0	0	1	0	1	0	0	0	0
AC000068.3	2	3	3	1	1	0	1	1	5	4	4	3	4	3	3	0	0	1
AC000081.1	1	2	0	1	1	0	0	0	5	0	1	0	1	1	0	0	0	0
AC000089.1	4	7	3	1	6	0	2	5	7	1	0	2	5	2	1	0	1	0
AC000123.2	3	5	3	2	4	0	0	1	3	2	1	1	3	2	0	0	0	0
AC000123.3	10	1	1	1	0	0	1	0	4	6	3	2	1	3	2	1	0	1
AC000403.1	4	4	0	0	1	0	0	0	0	0	0	1	0	0	0	0	0	0
AC001226.1	0	0	0	1	0	0	0	0	0	0	0	0	0	0	0	0	0	0
AC001226.2	1	0	1	2	0	0	0	3	1	0	0	0	1	0	0	0	0	0
AC002044.1	0	0	0	1	0	0	0	0	1	0	0	0	1	0	0	0	0	0
AC002044.2	0	0	0	1	0	0	0	0	0	2	1	1	0	0	1	0	0	0
AC002044.3	0	0	4	0	0	0	0	0	0	1	0	0	0	0	0	0	0	0
AC002056.1	4	1	4	1	0	0	3	3	4	2	2	2	4	1	1	0	0	0
AC002059.1	0	0	0	0	0	0	0	0	1	0	0	0	3	0	0	0	2	0
AC002066.1	1	0	0	0	0	0	0	0	0	1	0	0	0	0	0	0	0	0
AC002070.1	0	0	0	1	0	2	0	5	8	3	0	1	0	0	0	0	0	3
AC002075.2	29	29	13	6	6	7	4	12	12	10	5	14	21	11	4	11	13	5
AC002076.1	0	0	0	2	0	0	0	0	0	1	0	0	0	0	0	0	0	0
AC002091.1	0	1	0	0	0	0	0	0	0	0	0	0	0	0	0	0	0	0
AC002094.2	1	4	2	2	5	2	0	0	5	1	4	3	0	2	1	0	6	1
AC002094.4	1	0	0	0	1	0	0	0	0	0	1	0	0	2	0	0	0	0
AC002116.2	5	6	0	5	6	2	1	4	1	0	3	1	0	3	2	1	3	1
AC002128.1	2	0	3	4	0	1	2	0	1	0	4	2	0	0	0	0	0	0
AC002306.1	1	0	1	1	2	0	2	3	6	0	3	4	0	0	0	1	0	1
AC002310.1	20	23	16	16	6	5	8	22	20	11	4	5	10	8	4	3	6	1
AC002310.2	17	13	6	12	4	2	0	7	8	19	12	8	2	2	2	1	1	2
AC002310.3	1	4	1	0	0	0	0	1	1	1	1	0	0	0	0	0	1	0
AC002310.6	1	0	0	0	0	0	0	0	0	0	0	0	0	0	0	0	0	0
AC002347.1	0	0	0	0	0	0	0	2	2	1	0	0	0	0	0	0	2	0
AC002350.1	36	43	31	28	14	17	11	40	32	22	38	32	53	29	20	25	29	9
AC002350.2	1	2	5	0	4	0	0	2	4	0	1	1	1	0	1	1	1	1
AC002367.1	1	4	2	1	5	1	0	3	3	3	1	4	7	4	1	0	0	0
AC002375.1	0	0	0	0	0	0	0	1	0	0	0	0	0	0	0	0	0	0
AC002381.1	0	0	0	0	0	0	0	0	1	0	0	0	0	0	0	0	0	0
AC002384.1	1	0	0	0	0	0	0	0	1	0	0	0	0	0	0	0	0	0
AC002384.2	0	0	1	0	0	0	0	0	0	0	0	0	0	0	0	0	0	0
AC002398.1	0	0	0	0	0	0	0	0	1	0	0	0	0	0	0	0	0	0
AC002401.2	0	0	1	0	0	0	0	1	0	0	0	0	0	0	0	0	0	0
AC002401.3	2	0	0	0	0	0	0	0	0	0	0	0	0	1	0	1	0	0
AC002401.4	0	0	0	0	0	0	1	0	0	0	0	0	0	0	0	0	0	0
AC002407.1	0	0	0	0	1	0	0	0	0	0	0	1	0	0	0	0	0	0
AC002428.2	0	0	0	0	0	0	1	0	0	0	0	0	0	0	0	0	0	0
AC002429.2	0	0	0	0	0	1	0	1	0	0	0	0	0	1	0	0	0	0
AC002451.1	11	12	4	9	4	6	4	10	13	4	4	24	9	3	2	1	1	2
AC002454.1	0	0	3	1	1	1	5	3	0	1	1	3	3	1	0	0	0	2
AC002456.1	1	0	0	0	0	0	0	0	0	0	0	0	0	2	0	0	0	1
AC002463.1	0	0	0	0	0	0	0	0	0	0	0	0	0	0	0	0	0	0
AC002467.1	39	35	26	30	28	5	6	38	46	16	30	29	36	21	8	7	3	7
AC002470.1	0	5	1	4	0	1	1	4	3	2	2	0	0	2	0	1	0	1
AC002472.2	1	0	2	0	0	0	0	1	0	1	0	0	0	1	0	0	0	0
AC002472.4	0	0	1	0	0	1	1	1	0	0	0	0	0	0	0	0	0	0
AC002480.1	2	2	0	0	1	0	0	0	0	0	0	0	0	1	0	0	2	0
AC002480.2	0	2	1	0	4	0	0	6	0	0	1	0	0	0	0	0	1	0
AC002480.3	0	0	0	0	0	0	0	0	0	0	0	0	0	0	0	0	0	0
AC002486.2	0	2	1	1	1	0	0	1	0	0	0	1	0	0	1	0	0	1
AC002504.1	0	1	0	1	0	0	0	0	0	0	0	0	1	0	1	0	0	0
AC002511.2	0	1	2	0	2	0	0	0	7	1	3	2	4	1	0	0	0	0
AC002519.2	0	0	0	0	2	0	0	1	0	0	0	1	0	1	0	0	0	0
AC002524.1	1	1	0	0	0	0	0	1	0	0	0	1	0	0	0	0	0	0
AC002543.1	2	2	1	0	2	0	0	3	1	1	0	2	1	0	1	0	0	0
AC002545.1	0	1	0	0	0	0	0	0	0	1	0	0	0	0	0	0	0	0
AC002546.1	11	13	11	14	2	7	6	17	13	5	13	13	4	10	4	2	8	7
AC002550.2	6	3	0	0	1	0	1	3	0	4	2	4	0	2	1	0	0	0
AC002551.1	0	0	0	0	0	0	0	0	0	0	0	0	0	0	0	0	0	0
AC002553.1	4	3	3	3	2	0	2	6	13	3	9	2	3	1	0	2	3	0
AC002553.4	5	5	3	7	1	2	22	6	7	2	3	1	0	4	1	3	0	1
AC002558.1	11	14	5	8	5	6	0	3	5	5	7	5	7	6	3	2	2	2
AC002558.3	4	1	2	3	0	0	0	0	1	2	0	0	0	0	2	2	0	1
AC002984.1	1	0	0	0	1	0	0	4	0	2	1	0	0	0	1	0	0	0
AC003001.1	0	0	1	0	0	0	0	0	0	0	0	0	0	0	0	0	0	0
AC003001.2	0	0	1	0	0	0	0	0	0	0	0	0	0	0	1	0	0	0
AC003002.1	69	64	59	35	33	28	14	64	89	35	71	53	34	43	31	14	15	18
AC003029.1	0	0	1	0	1	0	0	2	3	3	0	1	0	2	1	0	0	1
AC003071.1	4	3	1	4	0	2	0	0	1	2	0	2	5	1	1	1	0	2
AC003071.2	0	0	0	0	0	1	0	0	0	0	0	0	1	0	0	0	0	0
AC003072.1	9	6	0	4	2	1	1	12	3	2	3	1	1	3	0	1	1	0
AC003075.1	19	24	12	16	7	4	3	22	21	7	20	19	11	13	8	6	1	7
AC003080.1	0	0	0	0	1	0	0	0	0	0	0	0	0	0	0	0	0	0
AC003092.1	0	5	0	0	0	0	0	0	0	0	0	0	0	1	0	0	0	0
AC003101.2	0	1	0	0	0	0	0	0	0	0	0	0	0	0	0	0	0	0
AC003102.1	4	3	1	1	4	0	0	6	7	2	1	1	1	2	0	3	2	2
AC003102.2	0	0	0	0	0	0	0	1	0	0	0	0	0	0	0	0	0	0
AC003681.1	15	14	6	11	16	5	0	19	21	19	10	3	9	15	6	6	7	2
AC003682.1	0	0	0	0	0	0	0	1	0	0	0	0	0	0	0	0	0	0
AC003685.2	1	1	0	0	0	0	0	0	0	0	0	0	0	0	0	0	0	0
AC003686.1	0	0	0	0	1	0	0	0	0	0	0	0	0	0	0	0	0	0
AC003956.1	4	0	2	2	0	0	0	4	2	0	2	1	2	1	0	0	0	0
AC003965.1	3	1	0	0	0	0	0	0	0	2	0	0	0	0	0	0	0	1
AC003973.2	0	0	0	0	0	0	0	1	0	0	0	1	0	0	0	0	0	0
AC003973.3	7	2	1	0	0	0	1	3	1	4	1	0	0	8	0	1	1	0
AC003975.1	0	0	0	0	1	0	0	0	0	0	0	0	0	0	0	0	0	0
AC003982.1	1	1	5	0	1	0	2	1	6	2	5	7	4	1	1	3	1	1
AC003985.2	0	0	0	4	0	0	0	0	0	0	0	1	0	0	1	0	0	0
AC003991.1	4	1	3	3	0	0	1	3	10	3	1	3	5	8	8	2	1	0
AC003992.1	0	0	2	3	0	0	0	0	0	0	0	0	0	0	0	0	0	0
AC004000.1	3	1	2	1	0	1	0	2	0	2	1	0	0	0	0	0	0	0
AC004009.3	0	0	0	0	1	0	0	0	0	0	0	0	0	0	0	0	0	0
AC004012.1	1	0	5	1	0	3	0	2	3	1	5	4	0	2	0	1	0	1
AC004024.1	2	0	2	7	1	0	0	7	2	1	2	5	1	1	0	0	0	0
AC004034.1	0	0	6	6	0	0	0	8	3	0	0	0	2	2	1	2	0	0
AC004053.1	0	0	1	0	0	0	0	0	0	0	0	0	0	0	0	0	0	0
AC004054.1	1	1	0	0	1	1	0	0	0	0	0	1	0	0	0	0	0	0
AC004057.1	0	0	0	1	0	0	0	3	0	0	0	0	0	0	1	0	0	0
AC004063.1	0	1	0	0	0	0	0	0	0	0	0	0	0	0	0	0	0	0
AC004066.2	0	0	1	0	1	0	0	0	0	0	0	0	0	0	0	0	0	1
AC004069.1	1	0	0	0	0	1	1	1	2	1	3	1	0	1	0	0	0	0
AC004076.2	1	5	0	5	1	1	1	5	2	0	0	0	1	3	0	3	2	0
AC004080.4	1	3	3	1	0	2	0	1	3	2	4	1	1	0	2	0	1	0
AC004080.5	0	2	0	0	0	0	0	0	0	0	1	0	0	0	0	0	0	0
AC004129.1	0	0	0	0	0	1	0	0	1	0	1	1	1	1	0	0	0	0
AC004130.1	111	125	73	49	42	39	16	112	86	40	94	64	107	17	21	33	11	19
AC004134.1	2	1	1	1	0	0	0	0	0	1	0	1	0	0	0	0	0	0
AC004147.2	0	0	1	0	0	0	0	0	0	0	0	0	0	0	0	0	0	0
AC004148.2	13	7	7	16	4	1	1	7	6	11	3	5	13	1	5	0	2	1
AC004156.1	0	0	0	1	0	0	0	2	1	2	0	0	0	0	0	0	0	0
AC004160.1	0	0	0	1	0	1	0	7	2	0	0	3	0	1	0	0	0	1
AC004160.2	3	1	0	0	0	0	0	0	0	1	0	0	1	0	0	0	0	0
AC004217.1	2	5	3	7	6	1	0	7	6	3	0	2	1	3	1	3	2	0
AC004223.1	0	1	0	0	0	0	0	0	0	0	0	0	0	0	0	0	0	0
AC004223.2	0	0	0	0	0	0	0	0	0	0	1	0	0	0	0	0	0	0
AC004223.4	9	3	0	3	0	0	0	2	1	1	1	0	0	0	0	0	0	0
AC004224.1	12	8	13	9	6	1	2	8	13	7	8	2	8	3	1	0	1	0
AC004231.1	2	0	0	5	0	0	0	5	8	0	0	0	2	0	0	0	0	1
AC004233.1	0	0	0	0	0	0	0	1	0	0	0	0	0	3	0	1	0	0
AC004233.2	0	4	0	2	0	0	0	0	0	3	0	0	0	0	0	0	0	0
AC004233.3	3	8	3	7	0	3	0	4	12	8	13	1	4	5	3	0	6	2
AC004233.4	4	2	3	2	0	1	1	1	6	6	1	4	0	2	0	1	0	1
AC004241.1	55	55	41	55	26	18	18	93	51	33	47	32	41	11	12	18	21	12
AC004241.2	0	0	0	0	1	0	2	1	0	1	0	0	1	0	0	0	0	0
AC004241.3	10	1	4	1	0	0	0	3	1	2	5	0	0	1	3	2	1	0
AC004241.4	1	0	0	0	0	0	0	0	0	0	2	0	0	0	0	0	0	0
AC004241.5	0	4	3	3	0	0	0	0	0	0	0	0	0	0	0	0	0	2
AC004253.1	0	0	0	1	0	0	0	0	1	0	1	0	0	0	0	0	0	0
AC004257.1	1	0	0	0	0	0	0	0	0	1	0	0	0	0	0	0	0	0
AC004263.2	3	2	1	2	1	0	3	4	2	1	4	1	0	0	1	0	1	0
AC004264.1	1	2	1	0	0	1	0	0	2	0	0	1	0	0	0	0	0	0
AC004381.2	6	2	0	0	0	0	1	0	1	2	0	1	0	2	0	0	0	0
AC004383.1	0	0	0	0	0	0	0	1	0	0	0	0	0	1	0	0	1	1
AC004386.1	36	32	16	10	5	7	4	25	28	16	15	16	41	17	6	7	7	6
AC004448.1	238	237	85	64	56	58	41	117	85	46	71	63	117	72	25	34	30	13
AC004448.2	5	2	2	5	2	2	1	1	6	3	1	2	2	1	3	1	1	0
AC004448.5	0	3	0	0	0	0	0	1	0	0	0	0	0	0	0	0	0	0
AC004453.1	367	387	188	209	130	91	75	276	343	288	384	208	354	270	142	206	200	84
AC004461.1	0	0	1	1	0	0	0	0	0	0	0	0	0	0	0	0	0	0
AC004466.1	1	2	0	0	1	0	0	0	1	0	0	0	0	1	0	0	0	0
AC004466.2	2	1	0	0	0	0	0	1	0	2	0	0	0	4	0	3	0	0
AC004466.3	0	1	0	0	0	0	0	0	0	0	0	0	0	0	0	0	0	0
AC004477.1	6	11	6	7	4	0	0	9	6	6	11	3	1	2	0	2	13	0
AC004477.2	0	0	0	0	1	0	0	0	2	0	0	0	1	0	0	0	0	1
AC004477.3	0	0	0	1	3	3	0	3	3	0	3	0	0	2	3	1	0	0
AC004486.1	1	0	0	0	0	0	0	0	0	0	0	0	0	0	0	0	0	0
AC004490.1	0	0	2	1	0	0	0	0	2	0	1	0	2	2	1	0	2	0
AC004491.1	0	1	0	0	2	0	0	0	0	0	0	0	0	0	0	0	0	0
AC004492.1	2	1	1	1	2	0	1	2	0	0	0	1	0	0	0	0	0	0
AC004494.1	3	0	0	3	1	1	0	0	0	1	0	0	0	0	0	0	0	0
AC004494.2	0	0	0	0	0	0	0	1	0	0	0	0	0	0	0	0	0	0
AC004534.1	3	3	1	0	1	0	0	5	5	1	2	1	3	0	0	0	1	0
AC004540.1	1	0	0	0	1	2	0	1	0	3	1	7	1	3	0	0	0	0
AC004540.2	3	2	0	3	0	0	2	4	5	0	9	0	0	0	0	1	0	0
AC004542.2	1	5	3	8	9	0	0	5	7	10	8	8	4	2	0	0	1	0
AC004552.1	3	1	2	0	1	0	0	0	0	0	0	1	1	0	0	0	0	0
AC004556.1	1	1	0	1	1	0	0	0	0	56	1	2	56	0	39	14	0	0
AC004584.2	3	2	0	0	1	0	1	2	1	2	0	0	0	0	1	2	1	1
AC004584.3	0	0	0	0	0	1	0	0	0	0	0	0	0	0	0	0	0	0
AC004585.1	7	3	0	0	0	0	0	0	2	0	0	0	0	4	0	4	4	0
AC004596.1	0	2	0	0	0	0	0	0	1	0	0	0	1	0	0	0	0	0
AC004597.1	0	0	3	0	0	0	0	0	0	0	0	0	0	0	0	0	0	0
AC004623.1	0	1	1	0	0	0	0	1	0	2	0	1	0	0	0	0	0	0
AC004637.1	0	0	0	4	0	0	0	0	0	0	0	0	0	0	0	0	0	0
AC004656.1	83	67	63	69	47	9	13	49	110	49	96	51	57	57	23	22	14	21
AC004678.2	1	0	0	1	0	0	0	0	0	0	0	0	0	0	0	0	0	0
AC004686.1	16	8	13	25	8	3	2	18	26	20	22	17	29	6	7	4	3	3
AC004687.1	254	132	42	29	33	22	27	67	27	44	23	32	8	146	14	78	108	6
AC004692.1	2	1	0	0	0	0	0	0	0	0	2	0	1	0	0	0	0	0
AC004696.2	1	1	0	1	0	0	0	4	2	0	0	0	1	1	0	0	0	0
AC004706.3	3	3	1	0	0	0	0	1	0	2	0	1	0	0	0	1	1	1
AC004754.1	128	44	81	182	174	36	25	158	85	67	177	41	67	28	28	16	6	21
AC004771.1	6	3	0	0	0	5	0	7	5	0	0	2	0	5	0	0	0	1
AC004771.2	0	0	3	0	0	0	0	1	0	0	0	1	0	0	0	0	0	0
AC004771.3	4	4	5	0	0	0	0	4	1	3	0	12	4	2	0	3	1	0
AC004771.4	4	1	1	1	1	0	0	6	1	2	1	1	0	1	1	1	2	1
AC004771.5	1	3	2	1	1	0	0	2	3	0	3	0	2	1	0	1	0	2
AC004777.1	0	1	0	0	0	0	0	2	0	1	1	2	0	0	0	1	1	0
AC004801.1	18	26	16	6	4	5	1	54	13	31	3	15	3	18	7	9	0	0
AC004801.2	4	5	1	4	2	0	1	1	6	9	6	1	4	6	1	5	0	4
AC004801.3	3	3	0	0	0	0	1	0	0	0	0	0	0	0	1	0	0	0
AC004801.6	0	1	1	0	1	0	0	3	1	2	0	0	0	0	0	0	1	0
AC004803.1	1	9	2	2	0	1	3	9	3	14	4	5	2	1	2	0	2	0
AC004805.2	0	0	0	1	0	0	0	0	1	0	0	0	1	0	0	0	0	0
AC004805.3	0	1	0	0	0	0	0	0	0	0	0	0	0	0	0	1	0	0
AC004812.1	0	0	0	0	0	0	0	1	0	0	0	0	0	0	0	0	0	0
AC004812.2	9	3	2	2	3	1	1	8	7	5	7	4	6	3	1	0	4	0
AC004815.1	0	1	1	1	1	2	0	0	0	0	0	1	0	0	0	0	0	0
AC004816.1	4	2	4	3	7	3	3	4	7	8	4	2	4	6	1	2	4	2
AC004816.2	7	5	9	11	4	3	8	4	1	4	7	16	8	1	4	4	4	11
AC004830.1	12	1	4	7	10	0	3	6	6	1	2	2	2	2	0	2	0	1
AC004832.1	1	0	0	0	0	0	0	0	0	0	0	0	0	0	0	0	0	0
AC004832.4	0	3	0	0	2	0	2	0	0	0	0	0	0	0	0	0	0	0
AC004832.5	1	0	0	0	1	0	3	5	1	2	2	1	3	0	0	3	0	0
AC004834.1	0	0	0	4	0	0	0	0	0	0	1	0	0	0	0	0	0	1
AC004836.1	3	8	4	0	0	0	0	0	3	6	1	0	0	2	3	2	1	0
AC004839.1	6	1	0	0	0	0	0	3	0	2	1	0	0	0	0	0	1	1
AC004840.2	0	0	0	0	1	0	0	0	0	0	0	0	0	0	0	0	0	0
AC004846.1	3	1	2	3	0	0	1	1	0	0	2	1	0	0	0	0	0	0
AC004846.2	18	15	8	4	7	2	6	24	20	18	23	15	4	10	5	5	5	10
AC004847.1	9	5	1	0	0	0	0	2	1	0	0	2	0	0	0	0	2	0
AC004852.2	0	0	1	0	0	0	0	0	0	0	0	0	0	0	0	0	0	0
AC004854.1	0	0	0	0	0	1	0	0	0	0	0	0	0	0	0	0	0	0
AC004854.2	0	0	0	0	1	0	0	0	0	1	0	3	1	1	0	0	0	0
AC004865.2	5	2	0	1	0	0	0	2	2	2	0	3	1	2	0	3	0	1
AC004870.2	0	8	0	0	0	0	0	0	1	0	0	0	0	0	0	0	0	0
AC004877.2	7	6	2	0	0	1	0	3	1	1	1	4	1	7	0	0	1	1
AC004882.1	0	1	0	0	2	0	1	0	0	1	0	0	0	0	0	0	0	0
AC004884.1	5	2	0	1	0	0	0	2	4	0	6	4	0	3	1	2	2	2
AC004884.2	2	0	0	2	0	0	0	0	0	0	1	0	0	0	0	0	0	0
AC004890.1	38	59	30	18	10	20	7	25	27	18	19	24	31	26	9	12	5	6
AC004890.3	0	0	1	0	0	0	0	1	0	0	0	0	0	0	0	0	0	0
AC004893.2	18	17	10	10	2	0	0	4	11	13	9	12	2	3	5	3	3	1
AC004895.1	0	0	0	0	2	0	0	0	0	0	0	0	0	0	0	0	0	0
AC004898.1	21	28	8	3	5	5	1	8	28	14	18	4	4	10	8	9	0	2
AC004908.1	0	1	2	0	0	0	0	1	0	1	0	0	0	0	0	0	0	0
AC004908.2	10	17	5	1	6	1	1	5	8	7	9	4	1	1	0	2	4	2
AC004908.3	0	0	0	0	0	0	1	0	1	3	0	0	0	0	1	0	0	0
AC004910.1	5	11	3	6	5	4	2	6	8	10	12	7	8	6	5	2	4	3
AC004917.1	0	3	0	0	0	0	0	0	0	0	0	0	0	0	0	1	0	0
AC004918.1	42	36	21	19	3	5	33	31	14	17	15	13	1	24	3	14	20	7
AC004918.3	1	5	0	0	1	4	0	7	12	6	4	4	7	1	0	3	1	0
AC004921.1	0	2	1	0	6	0	2	7	2	2	1	0	0	0	0	1	0	0
AC004922.1	0	0	0	1	0	0	0	0	0	0	0	1	0	0	0	0	0	0
AC004923.1	9	5	12	21	8	3	2	16	16	10	6	2	14	5	8	0	3	1
AC004923.2	2	0	1	0	1	0	0	0	0	1	0	0	0	0	0	0	0	0
AC004923.4	0	1	0	0	0	2	0	1	4	1	0	1	0	2	0	0	0	0
AC004924.1	6	2	6	4	3	1	0	2	0	2	0	6	2	1	0	0	0	0
AC004925.1	2	0	0	0	0	0	0	0	0	0	1	3	0	0	0	0	0	0
AC004930.1	0	1	0	0	0	0	0	1	1	0	1	0	0	0	2	0	0	0
AC004938.1	1	4	5	0	1	0	0	0	1	1	3	0	4	1	0	0	0	0
AC004941.2	2	0	1	0	0	1	0	0	1	1	0	1	0	0	2	0	0	0
AC004943.1	0	0	0	1	0	0	0	0	0	0	0	0	0	0	1	0	0	0
AC004943.2	2	6	2	4	0	1	1	1	2	2	0	3	1	0	0	0	1	0
AC004944.1	0	1	0	0	0	0	0	0	0	0	0	0	0	0	0	0	0	0
AC004946.1	0	0	0	0	0	0	0	1	0	0	0	0	0	0	0	0	0	0
AC004947.1	0	1	2	0	0	0	0	0	2	0	4	3	0	2	0	0	0	0
AC004948.1	0	0	2	1	0	0	0	0	1	0	0	1	0	0	0	1	0	0
AC004951.1	8	1	4	1	1	1	0	0	2	5	2	1	0	1	0	0	0	1
AC004951.2	0	1	0	0	0	0	0	0	3	1	0	1	0	1	0	0	0	0
AC004951.4	5	2	7	1	2	1	0	6	2	1	2	1	0	1	0	1	0	0
AC004965.1	0	0	1	0	0	0	0	1	0	0	0	0	0	0	0	0	0	0
AC004967.1	5	13	9	5	6	0	4	7	7	6	6	5	2	3	2	0	5	0
AC004973.1	0	0	0	1	0	0	0	0	4	0	1	0	0	0	0	0	0	0
AC004975.1	2	0	4	0	0	0	0	2	1	4	0	3	1	2	0	0	0	0
AC004975.2	1	0	0	0	0	0	0	0	0	0	0	0	0	0	0	0	0	0
AC004980.1	3	2	1	0	1	0	0	1	0	4	0	0	0	2	0	1	0	0
AC004980.2	0	2	0	0	0	0	0	0	0	0	0	0	0	0	0	0	0	0
AC004980.3	2	0	3	0	1	0	0	1	0	0	1	0	3	0	0	1	0	0
AC004982.1	1	0	2	0	4	1	0	0	2	0	0	1	0	0	2	0	0	0
AC004982.2	12	10	3	2	1	0	2	6	8	1	8	4	7	1	4	0	6	0
AC004987.2	1	0	0	0	0	0	0	0	0	0	0	0	0	0	0	0	0	0
AC005000.1	0	1	0	0	0	0	0	0	0	0	1	0	0	1	0	0	0	0
AC005005.1	0	0	0	0	1	0	0	0	0	0	0	0	0	0	0	0	0	0
AC005005.2	0	0	3	0	0	1	1	0	4	2	0	1	2	0	0	4	0	0
AC005005.3	0	0	0	0	0	0	2	0	0	0	0	0	0	0	0	0	0	0
AC005005.4	1	2	2	0	1	0	0	2	3	8	0	0	1	0	1	0	1	0
AC005009.1	2	0	0	0	0	0	0	2	0	0	0	0	0	2	0	0	0	0
AC005009.2	0	0	0	0	1	0	0	0	0	0	0	0	0	0	0	0	1	0
AC005011.1	10	11	7	2	2	3	1	7	5	2	7	6	10	5	4	2	7	3
AC005013.1	0	0	0	0	0	0	0	0	0	1	1	0	0	1	0	0	0	0
AC005014.1	0	0	0	1	0	0	0	0	0	1	0	0	0	0	0	0	0	0
AC005014.2	10	17	14	10	4	6	2	9	23	16	4	6	2	1	2	7	1	1
AC005017.1	0	3	3	0	0	0	0	1	1	1	0	0	0	1	0	0	0	0
AC005019.1	3	5	1	2	2	2	1	2	11	5	7	3	6	6	1	2	2	1
AC005019.2	0	0	1	1	0	1	1	0	2	0	0	2	1	1	0	0	0	0
AC005021.1	1	0	1	2	2	0	0	2	0	1	1	0	3	0	0	0	0	0
AC005034.3	17	14	11	20	8	5	8	18	52	21	27	22	10	23	11	4	0	5
AC005034.4	0	0	0	0	0	0	0	1	0	5	0	0	0	0	0	0	0	0
AC005034.5	0	0	1	0	3	0	2	4	8	3	2	2	1	3	0	0	0	0
AC005037.1	5	8	12	3	8	4	9	16	12	5	3	5	11	11	2	3	3	0
AC005041.1	3	1	0	0	0	0	0	1	0	0	0	1	0	0	0	0	0	0
AC005041.3	0	0	0	0	1	0	0	0	0	0	0	0	0	0	0	0	0	0
AC005042.1	0	0	1	0	0	0	0	0	0	0	0	0	0	0	0	0	0	0
AC005046.1	0	0	0	1	0	0	1	6	0	0	0	0	0	0	0	0	0	0
AC005050.1	1	0	0	0	0	0	0	2	1	0	0	0	0	0	0	0	1	0
AC005052.1	0	0	0	0	0	1	0	0	0	0	0	0	0	0	0	0	0	0
AC005056.1	0	1	1	1	0	0	0	3	0	1	1	0	0	0	2	0	0	0
AC005062.1	9	7	7	3	1	0	2	0	5	4	6	3	1	3	4	1	4	1
AC005070.1	0	1	0	0	0	0	0	0	1	0	1	0	2	3	2	0	1	0
AC005070.3	0	1	2	2	0	0	0	1	3	0	2	4	0	2	0	3	0	0
AC005072.1	0	0	0	0	0	0	2	0	2	7	1	0	0	3	0	0	0	0
AC005076.1	7	20	3	3	1	3	1	8	6	9	5	4	13	2	0	2	3	0
AC005082.1	1	18	2	4	6	0	4	3	3	11	7	3	0	5	2	4	5	0
AC005083.1	187	106	144	142	69	39	43	170	100	56	127	92	90	28	30	16	22	35
AC005086.3	1	0	0	0	0	0	0	0	0	0	0	0	0	0	0	0	0	0
AC005089.1	6	4	3	11	6	0	1	8	11	8	3	0	1	3	0	0	0	1
AC005091.1	0	0	0	0	0	0	0	3	0	0	0	0	0	0	0	0	0	0
AC005094.1	1	2	0	0	0	2	2	2	0	0	1	1	2	1	1	1	1	0
AC005096.1	0	6	0	0	0	0	0	5	3	4	1	0	0	0	0	0	0	0
AC005099.1	8	24	14	10	5	1	1	15	15	16	14	9	8	7	4	11	2	2
AC005144.1	1	0	0	0	0	0	0	0	0	0	0	0	2	0	0	0	0	0
AC005154.1	164	192	94	76	63	16	25	117	127	80	112	86	22	100	28	49	67	37
AC005154.3	3	2	0	1	1	0	0	1	1	1	0	1	0	0	1	0	0	0
AC005154.4	17	1	26	18	8	3	0	48	5	8	6	3	0	6	3	0	2	3
AC005156.1	1	0	0	0	0	0	0	0	0	0	0	0	0	0	0	0	0	0
AC005162.1	0	0	0	0	0	0	0	0	1	0	0	0	0	0	0	0	0	0
AC005162.3	6	16	5	20	3	3	3	5	17	13	14	7	0	18	4	2	3	2
AC005165.1	10	5	2	0	0	0	1	1	5	3	3	8	1	4	0	0	3	0
AC005165.2	12	13	4	2	2	1	1	9	5	6	7	8	8	10	2	2	6	1
AC005178.1	0	1	0	0	0	0	0	0	0	0	0	0	0	0	0	0	0	0
AC005180.2	0	4	1	1	0	0	0	5	3	1	2	1	0	0	1	1	0	0
AC005183.1	0	0	0	2	0	0	0	0	0	0	0	0	1	1	0	0	0	0
AC005189.1	0	0	0	0	1	0	1	0	0	0	0	0	0	0	0	0	0	0
AC005191.1	1	0	0	0	1	0	0	0	0	0	0	0	2	0	0	0	1	0
AC005220.1	0	1	0	0	0	0	0	0	0	0	0	0	0	0	0	0	0	0
AC005224.1	14	6	3	3	3	0	3	3	23	13	6	1	3	4	5	5	4	7
AC005224.3	17	1	3	2	4	0	0	13	3	9	6	4	0	7	2	0	2	1
AC005224.4	0	0	3	0	0	0	0	2	0	0	1	0	0	0	0	0	0	0
AC005225.2	1	0	0	0	0	0	0	0	2	4	2	1	0	0	0	0	0	0
AC005225.5	2	2	0	2	0	0	0	0	0	0	3	1	0	2	0	0	0	0
AC005229.1	3	0	1	2	2	0	0	0	4	1	3	3	4	1	1	0	0	0
AC005229.2	1	1	2	0	0	0	0	1	0	1	0	0	0	0	0	0	1	0
AC005229.4	1	16	2	3	4	5	1	5	5	6	5	5	4	3	3	0	1	1
AC005230.1	0	0	0	0	0	0	0	1	0	0	0	0	0	0	0	0	0	0
AC005242.1	0	0	1	0	1	0	0	2	1	0	0	1	1	0	0	0	0	0
AC005244.1	9	5	4	2	5	2	0	8	5	0	3	4	2	9	2	1	0	1
AC005253.1	10	8	2	9	0	0	1	10	20	14	4	5	1	3	1	2	0	6
AC005255.1	6	2	0	1	0	0	0	1	1	3	1	0	8	1	2	0	0	1
AC005256.1	5	1	2	1	1	1	0	0	0	0	0	2	0	0	2	0	0	0
AC005261.1	8	24	6	3	1	1	0	11	2	3	5	4	6	8	1	1	2	0
AC005261.2	131	140	60	61	54	28	61	118	145	124	67	79	36	106	24	54	73	36
AC005261.4	5	22	2	1	3	1	3	8	6	3	8	10	2	0	0	2	4	4
AC005261.5	0	0	0	0	0	2	0	1	0	0	1	0	0	0	1	0	0	0
AC005261.6	14	8	7	10	6	3	1	10	31	16	20	34	3	22	9	7	3	5
AC005262.1	8	8	4	5	5	3	2	5	13	6	7	10	7	12	4	3	5	3
AC005274.1	0	0	0	0	2	0	0	1	1	3	1	0	0	1	0	0	0	0
AC005277.2	0	0	0	0	0	0	0	0	1	0	0	0	0	0	0	0	0	0
AC005280.1	20	7	18	24	22	3	4	32	29	23	19	17	17	16	3	3	1	2
AC005288.1	0	2	0	5	0	0	0	6	2	1	2	2	1	1	1	0	0	1
AC005296.1	0	0	1	0	0	0	0	0	0	0	0	0	0	0	0	0	0	0
AC005300.1	15	27	3	6	3	3	1	22	12	11	5	6	5	22	11	6	3	1
AC005304.1	0	0	0	2	0	0	0	0	0	0	0	0	2	0	0	0	0	0
AC005304.2	0	0	1	0	0	0	0	0	0	1	0	0	0	0	0	0	0	0
AC005304.3	0	0	0	0	0	0	0	2	0	1	0	0	0	1	0	0	0	0
AC005306.1	84	55	26	14	7	10	12	29	34	26	27	20	2	50	8	13	13	3
AC005324.3	0	0	1	0	0	0	0	0	3	1	0	0	0	0	0	0	0	0
AC005329.1	1	2	1	0	0	0	0	0	1	1	1	0	1	1	0	0	0	0
AC005329.2	0	1	0	0	0	0	0	3	0	3	0	0	1	0	0	0	0	0
AC005329.3	0	0	0	0	0	0	0	2	0	0	0	1	0	0	0	0	0	0
AC005332.10	2	2	0	0	0	0	2	1	0	0	1	0	0	2	0	4	6	0
AC005332.4	0	0	0	1	0	0	0	0	0	0	0	0	0	0	0	0	0	0
AC005332.6	17	11	6	5	4	0	2	11	16	20	17	3	3	14	3	6	6	5
AC005332.7	0	3	1	0	1	0	1	1	2	0	0	0	0	1	0	1	0	0
AC005332.8	2	4	2	0	1	1	0	1	4	1	3	1	0	2	0	0	4	0
AC005332.9	12	22	11	21	5	2	6	23	27	18	27	16	2	7	7	7	4	3
AC005336.2	0	0	0	0	0	1	0	0	0	0	1	0	0	1	0	0	0	0
AC005339.1	0	1	0	3	0	0	0	0	0	1	0	0	0	1	0	3	0	0
AC005351.1	1	1	2	3	0	0	0	0	2	2	1	0	3	1	0	0	0	0
AC005355.2	0	0	1	0	1	0	0	0	0	0	0	0	0	0	0	0	0	0
AC005363.2	3	7	8	5	3	0	0	13	6	1	2	5	2	4	0	0	3	2
AC005383.1	0	0	0	0	2	0	0	0	1	0	0	2	0	0	0	0	0	0
AC005391.1	0	0	0	0	0	0	0	0	0	0	0	0	0	0	0	0	0	0
AC005392.2	0	1	0	0	0	0	0	0	0	0	0	0	0	0	0	0	0	0
AC005393.1	5	3	0	0	1	0	0	2	3	4	0	2	0	4	1	0	0	0
AC005410.1	25	25	13	15	5	8	2	23	21	6	12	17	10	8	4	8	7	4
AC005412.1	6	4	4	1	0	0	0	0	4	6	0	0	3	3	2	0	1	0
AC005412.2	4	2	4	2	1	0	0	4	3	2	3	4	3	0	0	2	7	1
AC005476.1	2	2	1	2	1	0	0	1	0	1	0	0	1	0	0	0	0	1
AC005476.2	0	1	4	0	0	3	0	3	0	2	10	1	7	1	2	1	0	5
AC005479.1	2	1	1	3	1	0	0	0	0	1	1	1	2	2	2	0	0	0
AC005479.3	0	1	1	0	0	1	0	0	4	0	1	0	0	1	0	1	0	0
AC005480.1	2	5	2	4	0	1	0	5	3	4	3	3	0	1	0	2	0	1
AC005480.2	20	21	12	17	8	10	7	25	27	19	15	12	15	13	7	8	8	6
AC005482.1	1	0	0	0	0	0	0	0	0	0	0	0	0	0	0	0	0	0
AC005498.2	1	5	0	0	0	0	3	4	0	0	0	2	1	2	0	0	0	0
AC005498.3	11	2	1	2	0	0	0	8	1	0	6	0	2	0	1	0	0	0
AC005517.1	7	4	3	4	3	0	0	7	6	2	10	3	7	4	2	2	0	3
AC005517.2	6	2	3	2	4	1	2	5	3	2	3	3	8	2	2	3	1	1
AC005519.1	4	9	4	2	2	3	0	1	3	0	0	1	4	3	1	0	3	0
AC005519.2	0	0	2	0	0	0	0	0	0	0	0	0	0	0	0	0	0	0
AC005520.2	2	5	10	5	29	4	2	17	16	5	5	29	14	12	0	9	2	2
AC005520.3	1	2	0	1	0	0	0	2	0	5	1	0	0	1	0	0	0	0
AC005520.5	0	0	2	0	1	0	0	0	1	4	0	3	0	0	0	1	0	0
AC005521.1	6	5	3	3	2	4	1	2	16	9	4	8	9	10	3	1	5	2
AC005522.1	6	9	8	7	4	4	0	5	4	3	7	8	2	5	2	1	0	2
AC005522.2	0	1	0	0	0	0	0	0	0	0	0	0	0	0	0	0	0	0
AC005523.2	9	18	4	6	3	6	0	8	11	18	4	11	8	11	9	2	5	1
AC005531.1	0	0	0	0	1	0	0	0	1	0	0	1	0	0	0	0	0	0
AC005532.1	4	1	3	2	0	0	0	9	2	1	1	1	0	0	0	1	0	0
AC005532.2	0	1	0	0	0	0	0	0	0	0	0	0	0	0	0	0	0	0
AC005534.1	0	0	0	0	0	0	1	2	1	1	0	2	0	1	2	0	0	0
AC005534.2	2	6	1	1	2	2	2	3	3	0	2	3	3	2	0	2	1	0
AC005540.1	1	1	1	1	1	0	0	1	3	2	1	3	3	0	0	0	0	0
AC005544.1	6	0	0	5	0	0	0	0	0	0	0	0	0	0	0	0	1	0
AC005550.2	4	11	12	3	3	5	0	4	5	5	5	6	15	6	2	3	4	2
AC005550.3	293	178	222	236	144	94	39	239	331	168	288	232	213	149	137	45	100	43
AC005551.1	0	1	2	1	0	0	0	0	0	0	0	1	0	0	0	1	0	0
AC005562.1	1	1	1	0	1	1	0	0	1	3	1	0	1	3	0	0	0	0
AC005578.1	1	0	0	0	0	2	0	0	0	0	0	0	0	0	0	0	0	0
AC005587.1	10	14	6	6	5	3	2	10	3	6	6	4	11	2	4	0	1	1
AC005593.1	0	0	0	4	0	0	0	0	1	0	0	1	0	1	0	0	0	0
AC005606.2	0	0	0	1	0	0	0	0	0	0	1	0	0	1	0	0	1	0
AC005614.1	0	0	0	0	0	0	0	1	0	0	0	0	0	0	0	0	0	0
AC005614.2	0	0	0	0	0	0	0	0	0	0	0	0	0	0	0	0	0	0
AC005622.1	1	0	0	0	1	0	0	0	1	0	1	0	0	1	0	0	0	0
AC005632.2	2	6	4	10	2	0	0	1	3	2	0	0	1	1	2	5	0	3
AC005668.1	0	0	0	0	0	0	0	2	0	0	0	0	0	0	0	0	0	0
AC005670.1	0	1	1	0	0	1	0	0	0	0	0	0	0	0	0	0	1	0
AC005674.1	0	1	0	0	0	0	0	0	0	0	0	1	0	3	0	0	0	0
AC005674.2	4	7	3	8	1	1	4	6	0	1	0	2	0	1	3	0	3	4
AC005695.2	0	0	0	0	0	0	0	3	0	0	0	0	0	0	0	0	0	0
AC005695.3	0	0	0	0	0	0	0	2	0	1	0	0	0	2	0	0	0	0
AC005696.1	11	30	14	20	9	0	0	23	10	14	9	8	5	6	2	5	0	0
AC005696.2	0	0	0	0	0	0	0	0	0	0	0	0	0	0	0	0	0	0
AC005696.4	4	6	5	8	1	2	1	2	4	5	2	0	0	1	0	0	0	1
AC005697.1	0	0	2	0	0	0	0	0	0	0	0	0	0	0	0	0	0	0
AC005697.2	10	5	3	2	1	7	0	4	5	1	0	3	0	4	2	0	0	0
AC005699.1	0	0	0	0	0	3	3	0	0	0	0	0	0	0	0	0	0	0
AC005702.1	6	6	4	2	2	1	1	0	0	1	0	3	1	0	0	0	1	3
AC005702.3	0	3	0	1	0	0	0	0	0	7	0	0	0	1	0	0	0	0
AC005703.4	0	0	0	0	0	0	0	1	0	0	0	0	0	0	0	0	0	0
AC005703.6	2	0	0	0	0	0	0	0	1	0	0	0	0	0	0	0	0	0
AC005722.2	0	1	1	0	0	0	0	0	0	0	0	0	0	0	0	0	0	0
AC005725.1	0	0	0	0	0	0	0	1	0	0	0	1	0	0	0	0	0	0
AC005726.1	0	0	1	0	1	0	0	0	0	0	2	1	1	0	0	0	0	0
AC005726.2	3	3	3	2	1	0	0	1	0	2	0	0	0	1	1	0	0	0
AC005726.4	0	6	4	3	0	2	1	7	4	2	1	1	2	0	0	4	3	0
AC005726.6	9	16	14	21	5	2	3	20	19	13	10	7	0	6	0	0	0	1
AC005730.3	0	1	0	0	0	0	0	0	3	0	0	1	0	1	0	0	0	0
AC005736.1	1	9	3	1	4	1	0	8	1	12	14	11	1	3	3	0	5	2
AC005736.3	0	0	0	2	0	0	0	0	0	0	1	0	0	0	0	0	0	1
AC005740.1	0	0	1	0	0	0	0	0	1	0	0	0	1	0	0	0	0	0
AC005740.2	0	0	2	2	0	0	0	2	0	1	1	0	1	0	0	0	0	0
AC005740.4	0	0	3	0	0	0	0	0	0	0	0	0	0	0	0	0	0	0
AC005746.2	3	0	0	0	0	0	0	0	1	0	0	0	0	2	0	0	0	0
AC005757.1	5	7	15	19	4	1	1	12	4	5	4	3	1	1	3	0	2	0
AC005759.1	0	0	1	0	0	0	0	0	2	1	0	0	0	0	0	0	0	0
AC005771.1	0	0	0	4	0	0	0	0	0	0	0	0	0	0	0	0	0	0
AC005775.1	1	0	1	0	0	0	0	1	0	0	0	0	0	0	2	0	0	0
AC005776.1	11	7	2	1	1	0	0	6	2	5	6	3	1	1	1	3	5	0
AC005776.2	0	0	0	0	0	0	0	0	0	0	0	0	0	0	0	0	0	0
AC005785.2	0	4	1	1	0	0	1	1	2	2	3	0	0	2	0	0	0	1
AC005786.1	0	0	0	0	1	0	0	0	0	0	1	0	0	1	0	1	0	0
AC005798.1	0	0	2	0	0	0	0	3	0	3	0	0	1	0	0	0	0	0
AC005822.1	0	0	0	0	0	0	0	1	0	0	0	0	0	0	0	0	0	0
AC005828.4	0	1	0	0	0	0	0	0	0	0	0	0	0	0	0	0	0	0
AC005828.5	0	1	0	3	4	0	0	6	5	2	3	9	4	4	0	0	0	0
AC005829.1	0	4	0	1	5	3	0	0	1	1	3	3	2	0	7	0	1	0
AC005831.1	53	39	36	30	24	11	10	62	41	31	33	31	24	8	11	4	3	6
AC005833.2	176	123	138	76	142	33	11	207	254	180	192	151	146	50	68	13	19	39
AC005833.3	1	1	0	1	0	0	0	0	0	0	0	0	0	0	0	0	0	0
AC005837.1	2	13	8	1	2	1	0	4	12	6	13	1	3	4	2	9	15	1
AC005838.2	3	1	1	0	1	0	0	0	3	3	0	0	1	1	0	0	0	0
AC005839.1	13	6	3	2	0	0	0	3	4	4	1	3	6	1	1	4	0	0
AC005840.1	143	128	87	68	48	39	41	90	93	66	79	54	94	73	32	52	39	26
AC005840.2	3	8	0	0	3	1	1	2	8	6	10	8	12	2	2	1	0	0
AC005840.3	4	0	5	7	2	0	4	11	6	8	3	1	1	3	0	1	0	1
AC005840.5	5	0	2	11	5	0	3	5	10	7	0	3	1	3	2	4	1	0
AC005841.2	0	0	0	0	0	1	0	0	0	2	3	0	0	0	0	0	0	0
AC005842.1	0	6	0	4	1	3	0	0	0	0	0	0	0	18	1	2	7	0
AC005856.1	0	3	2	1	0	1	1	0	1	2	5	3	0	0	0	0	0	1
AC005858.1	185	55	2	20	117	8	6	79	37	0	10	2	89	46	35	19	37	0
AC005865.1	0	0	1	0	0	0	0	0	0	0	0	0	0	0	0	0	0	0
AC005865.2	0	0	2	0	0	0	0	0	0	0	0	0	0	0	0	0	0	0
AC005884.1	0	4	0	2	1	6	0	2	3	1	11	0	0	0	0	2	0	0
AC005899.1	0	0	1	0	0	0	0	0	0	1	0	0	0	0	0	0	0	0
AC005899.3	0	0	0	0	0	1	0	0	0	0	0	0	0	0	0	0	0	0
AC005899.5	1	1	1	0	0	0	0	2	0	0	0	0	0	0	0	0	0	0
AC005899.6	7	1	1	0	0	0	1	2	3	2	1	1	0	2	1	0	0	1
AC005899.7	4	0	0	0	0	0	1	0	0	0	0	0	0	2	0	1	0	1
AC005906.1	1	4	3	2	0	0	1	1	0	1	0	1	2	0	1	0	0	0
AC005906.2	1	1	1	0	0	0	0	0	0	1	0	0	0	0	0	0	0	1
AC005908.1	0	0	0	0	0	0	0	1	0	0	0	1	0	0	0	0	0	0
AC005911.1	0	2	0	1	0	0	1	0	0	0	0	0	2	0	2	0	0	0
AC005912.1	73	81	45	35	30	20	30	57	57	43	54	64	71	58	25	55	82	27
AC005915.1	0	1	0	0	0	0	0	0	0	0	0	0	0	0	0	0	0	0
AC005920.1	1	5	6	0	1	2	1	19	0	3	1	2	1	2	2	0	1	0
AC005920.3	0	1	0	1	0	0	0	0	0	2	1	0	6	0	0	0	0	0
AC005921.1	1	2	1	0	0	0	0	0	0	1	1	0	0	0	1	0	0	0
AC005921.2	9	7	8	5	3	11	0	11	20	14	8	10	9	8	9	3	5	2
AC005921.3	6	3	1	1	0	0	0	2	5	2	1	1	0	1	0	0	0	1
AC005944.1	0	0	0	0	0	0	1	1	2	5	1	1	2	4	0	0	0	0
AC005951.1	0	0	0	0	0	0	0	0	0	0	0	0	0	0	0	0	0	0
AC005951.2	0	0	1	0	0	0	0	0	0	1	0	1	1	0	0	0	0	0
AC005962.2	2	0	2	1	0	2	0	2	0	0	1	2	0	0	0	0	0	0
AC005996.1	1	4	4	1	0	2	0	6	9	2	4	1	4	1	2	0	0	2
AC005999.1	0	1	0	0	0	0	0	0	0	1	0	0	0	0	0	0	0	0
AC006001.2	1	0	0	0	0	0	0	1	0	0	1	0	0	0	0	0	0	0
AC006001.3	53	68	73	51	46	35	17	79	80	66	60	80	38	29	29	17	26	16
AC006003.1	0	0	0	0	0	0	1	0	0	2	0	0	0	0	0	0	0	0
AC006011.2	0	0	0	1	1	0	0	0	0	0	0	1	0	0	0	0	0	0
AC006020.1	3	0	0	0	0	0	0	0	1	0	0	0	0	0	0	0	0	0
AC006023.1	0	0	0	1	0	0	0	0	0	0	0	0	0	0	0	0	0	0
AC006023.2	0	0	1	0	0	0	0	0	0	0	0	0	0	0	0	0	0	0
AC006026.1	0	0	0	1	0	1	0	0	0	1	0	0	0	0	0	0	0	0
AC006026.3	1	0	0	0	0	0	0	0	1	0	0	0	0	0	0	0	0	1
AC006027.1	5	3	3	4	0	1	4	4	4	7	1	2	0	2	0	0	4	0
AC006028.1	2	1	1	2	0	1	0	1	2	1	0	2	1	1	0	1	0	0
AC006030.1	2	1	1	0	0	1	0	4	0	1	1	0	0	1	0	0	0	0
AC006033.1	6	4	3	2	0	1	1	0	1	0	2	2	3	2	0	3	0	0
AC006033.2	7	11	0	0	0	0	2	4	0	3	1	4	0	0	1	0	1	0
AC006042.2	0	0	0	0	0	0	0	0	1	0	0	0	0	0	0	0	0	0
AC006042.3	4	1	2	3	1	1	0	6	0	8	4	0	0	1	0	0	0	0
AC006042.4	6	0	0	1	5	1	0	0	3	2	0	0	0	3	1	2	1	0
AC006058.1	6	3	0	0	6	1	0	3	0	1	0	1	0	12	0	7	1	0
AC006058.4	0	0	0	0	0	0	0	0	0	0	0	0	0	0	0	0	0	0
AC006059.1	0	0	1	0	1	0	0	0	3	0	0	0	1	0	0	0	2	0
AC006063.1	0	0	0	1	0	0	0	1	0	0	0	0	0	0	0	0	0	0
AC006064.1	2	0	0	0	0	0	0	2	0	2	0	0	0	1	0	0	0	0
AC006064.2	1	6	5	2	3	0	0	3	6	0	1	2	1	3	0	0	0	0
AC006064.3	0	0	0	0	0	0	0	0	0	0	0	0	0	0	0	0	0	0
AC006064.4	2	1	3	1	2	1	3	1	10	8	2	1	4	1	1	2	1	1
AC006077.1	3	4	4	2	5	1	1	4	7	5	9	8	13	5	7	4	6	0
AC006077.2	15	9	13	7	7	0	4	16	22	25	5	8	0	4	4	1	2	1
AC006111.2	2	0	0	2	0	0	0	0	2	0	2	0	0	0	0	2	0	2
AC006111.3	0	1	0	0	0	0	0	0	0	0	0	0	0	0	1	0	0	0
AC006115.1	0	1	1	0	0	0	0	0	0	0	0	0	0	1	0	0	0	0
AC006116.2	1	1	1	0	0	0	0	0	2	0	1	0	0	0	0	0	0	0
AC006116.8	0	2	3	1	1	0	0	5	2	0	0	0	0	0	0	3	0	0
AC006116.9	0	0	0	0	1	0	1	0	0	0	0	0	0	0	0	0	0	0
AC006120.1	0	0	0	1	0	0	0	0	1	0	2	1	0	1	0	0	0	0
AC006122.1	4	6	2	3	3	2	0	8	2	5	3	2	4	3	3	3	1	0
AC006128.1	0	0	1	0	0	0	0	0	1	0	0	0	0	0	0	0	0	0
AC006130.2	0	0	0	1	0	0	0	1	1	0	0	0	1	0	1	2	2	0
AC006141.1	53	52	40	28	19	15	6	34	97	51	55	29	17	25	18	10	6	5
AC006146.1	0	0	0	1	0	0	0	0	0	0	0	0	0	0	0	0	0	0
AC006148.1	10	7	11	8	3	1	1	9	14	8	17	2	5	7	1	1	0	0
AC006148.2	0	0	1	0	0	0	0	0	0	1	0	0	0	0	0	0	0	0
AC006157.1	0	0	0	0	0	1	0	6	0	0	7	0	0	4	0	0	0	0
AC006159.2	0	0	0	0	0	0	0	1	0	0	0	0	0	0	0	0	0	0
AC006160.1	0	0	1	0	1	0	0	0	2	1	0	0	0	1	0	0	0	0
AC006206.2	0	0	0	0	0	1	0	1	1	0	3	0	0	2	1	0	1	2
AC006207.1	0	2	0	0	2	0	0	0	2	0	0	0	0	0	0	0	0	0
AC006210.2	0	0	0	0	0	0	0	0	1	0	0	1	0	0	0	0	0	0
AC006213.1	11	9	14	9	5	5	6	24	10	1	8	19	5	7	1	0	2	5
AC006213.2	5	8	5	2	2	2	0	8	4	1	3	0	0	2	0	0	1	0
AC006213.4	3	4	4	6	2	4	3	7	2	3	0	8	2	3	0	1	0	0
AC006213.6	1	0	0	0	0	0	0	1	2	4	0	0	1	0	0	0	0	0
AC006237.1	1	2	4	4	1	0	0	1	0	1	0	0	1	0	0	0	0	0
AC006238.1	0	0	0	0	1	0	0	0	0	0	1	2	0	0	0	0	2	0
AC006254.3	0	1	0	1	0	0	0	0	1	0	0	0	0	0	0	0	0	0
AC006262.1	1	0	0	0	0	0	0	0	0	0	0	0	0	0	0	0	0	0
AC006273.1	0	0	0	0	0	0	0	0	1	1	1	0	0	0	0	0	0	0
AC006296.1	1	0	0	0	0	0	0	0	0	0	0	0	0	0	0	0	0	0
AC006299.1	0	0	0	0	0	7	0	2	0	1	1	0	0	0	0	0	0	0
AC006305.1	0	1	0	0	3	0	0	0	1	0	0	0	0	0	0	0	0	0
AC006329.1	0	0	0	2	0	1	0	0	6	0	4	2	3	1	2	0	0	0
AC006330.1	2	10	5	1	2	6	0	1	2	4	4	6	2	1	2	1	0	0
AC006333.2	111	92	94	70	57	30	31	80	154	74	108	117	48	46	71	14	20	16
AC006355.1	0	1	0	0	0	0	0	0	0	0	0	0	0	0	0	0	0	0
AC006369.1	3	4	4	4	3	3	0	2	10	8	13	15	1	13	1	9	11	1
AC006378.2	2	0	0	1	0	0	0	1	0	0	0	0	0	0	0	0	0	0
AC006387.1	1	0	0	0	0	0	0	0	0	0	0	0	0	0	0	0	0	0
AC006435.3	0	1	1	3	0	0	0	1	1	1	1	0	0	0	0	0	0	0
AC006441.1	0	1	1	0	1	2	0	1	1	0	0	0	0	0	0	0	0	0
AC006441.3	0	0	0	0	0	0	0	0	0	0	1	0	0	0	0	0	0	0
AC006445.1	5	5	2	2	1	3	0	0	3	4	5	3	4	3	2	5	3	4
AC006445.2	51	55	28	21	14	13	13	34	27	23	19	24	34	18	11	11	17	6
AC006449.2	8	4	5	1	1	0	0	6	5	1	2	7	1	0	1	0	0	4
AC006449.3	1	4	2	1	2	0	0	1	2	1	1	0	3	0	1	0	0	0
AC006449.6	9	7	5	6	4	2	6	10	4	15	17	14	8	7	3	4	2	4
AC006449.7	1	2	0	2	0	0	0	1	1	0	0	4	1	0	1	1	0	0
AC006453.2	21	27	14	12	19	6	5	23	20	9	11	8	9	8	4	3	1	3
AC006455.2	0	0	1	0	0	0	0	0	0	0	0	0	0	0	0	0	0	0
AC006458.1	0	0	0	0	0	0	0	1	0	0	0	1	0	0	0	0	0	0
AC006460.2	4	3	0	0	0	0	1	1	0	0	1	0	0	0	0	2	0	0
AC006461.1	2	4	1	1	0	2	0	1	2	2	4	2	3	4	0	1	5	1
AC006463.2	6	2	2	6	1	1	1	5	4	2	0	2	4	1	0	1	0	0
AC006480.1	0	0	1	1	0	1	0	0	1	0	0	0	0	0	0	0	0	0
AC006480.2	2	4	2	2	0	1	0	2	1	4	0	3	0	1	0	2	0	0
AC006483.1	0	0	0	0	0	0	0	1	0	0	0	0	0	1	0	0	0	0
AC006483.2	0	0	0	0	1	0	0	0	0	1	0	1	0	0	0	0	0	0
AC006486.2	3	3	4	2	2	0	0	1	2	4	1	1	0	0	1	0	0	0
AC006499.3	0	1	0	0	0	0	0	0	0	0	0	0	0	0	0	0	0	0
AC006504.1	2	3	0	0	0	0	0	1	0	0	2	0	0	4	0	4	2	1
AC006504.5	64	83	31	26	16	7	13	65	72	69	46	36	22	26	18	14	20	12
AC006504.8	0	2	2	0	0	0	3	1	2	2	1	0	0	0	0	0	1	0
AC006509.1	0	1	0	3	0	0	1	0	1	1	1	0	2	2	1	0	0	0
AC006511.3	1	1	2	1	1	2	1	7	8	5	6	1	4	2	3	1	6	1
AC006512.1	1	8	0	0	2	0	0	3	4	1	3	0	0	1	1	1	2	0
AC006518.2	1	2	0	0	0	0	0	0	0	1	0	0	0	0	0	0	0	0
AC006529.1	0	1	1	1	1	0	0	0	1	2	1	0	2	1	0	0	0	0
AC006530.1	0	2	2	1	0	0	0	1	0	0	0	3	0	1	0	0	0	0
AC006534.1	7	7	2	9	0	3	0	11	11	1	1	6	7	5	1	3	4	0
AC006538.1	8	4	0	0	0	0	0	1	0	3	0	0	1	1	0	1	1	0
AC006539.1	12	8	5	4	3	1	2	6	8	5	8	6	4	7	6	2	3	2
AC006539.2	0	0	0	1	0	1	0	0	0	0	0	1	0	0	0	0	0	1
AC006547.1	2	4	2	1	0	0	0	3	1	1	1	6	4	1	0	0	0	0
AC006547.2	0	0	0	0	0	0	0	0	0	1	0	1	0	0	0	0	0	0
AC006547.3	7	2	4	4	0	4	0	12	8	16	3	3	1	5	2	0	0	1
AC006548.3	0	5	0	1	0	0	1	0	1	1	0	0	0	1	0	2	0	0
AC006557.1	0	1	0	0	0	0	0	0	0	0	0	0	0	0	0	0	0	0
AC006557.5	2	1	0	0	0	0	0	0	0	0	0	1	0	1	0	0	0	0
AC006600.2	4	11	1	1	6	0	1	13	1	14	5	9	5	6	1	3	1	1
AC006840.1	0	0	1	0	0	0	0	0	0	0	0	0	0	0	0	0	0	0
AC006927.1	2	0	2	1	0	1	0	1	1	1	1	3	0	1	0	0	0	1
AC006942.1	11	8	6	3	2	2	1	4	5	2	6	1	1	2	0	0	4	6
AC006946.1	0	3	0	0	0	0	0	0	0	0	0	0	2	0	1	0	0	1
AC006946.2	6	13	1	1	0	1	0	2	0	0	3	0	0	12	0	6	1	0
AC006946.3	0	1	0	0	0	0	0	0	0	0	0	0	0	0	0	0	1	0
AC006960.1	4	2	0	1	2	0	0	6	5	2	3	2	2	2	2	1	2	0
AC006965.1	3	2	8	5	9	0	0	3	2	0	1	0	4	1	1	0	0	2
AC006970.1	7	5	3	2	9	4	2	10	8	7	2	4	5	2	3	0	2	0
AC006970.2	2	1	0	0	2	0	0	1	2	3	0	3	2	0	0	0	1	0
AC006971.1	0	0	0	1	0	0	0	1	0	0	0	0	0	0	0	0	0	0
AC006974.2	0	0	0	0	1	0	0	0	1	0	0	0	0	0	0	0	0	0
AC006978.1	59	49	41	22	18	9	1	62	46	43	40	37	19	26	7	15	13	6
AC006978.2	0	0	0	0	0	0	0	1	0	2	0	0	0	0	0	0	0	0
AC006994.1	0	0	1	0	0	0	0	2	1	0	0	1	1	0	1	0	0	0
AC006994.2	2	2	2	2	0	0	0	2	0	1	1	1	0	7	0	2	0	0
AC007000.1	5	8	4	4	1	0	1	3	4	8	2	6	2	0	0	1	1	1
AC007000.2	0	0	1	0	0	0	0	0	0	0	0	0	0	0	0	0	0	0
AC007000.3	0	2	0	1	5	0	1	1	6	0	0	1	1	0	0	0	0	0
AC007009.1	1	0	0	0	0	0	0	0	0	0	0	0	0	0	0	0	0	0
AC007014.1	4	2	5	4	4	1	0	3	10	11	10	1	2	12	5	3	4	3
AC007014.2	0	0	0	0	0	0	0	0	0	0	0	1	0	0	2	0	0	0
AC007016.1	2	1	1	2	3	0	1	3	2	2	1	2	2	0	0	0	1	2
AC007029.1	2	3	0	2	3	1	1	8	1	1	2	2	2	0	1	0	2	1
AC007032.1	1	1	0	10	1	0	0	3	9	1	4	3	0	1	0	0	0	0
AC007036.1	3	3	0	0	0	1	0	1	0	5	0	0	0	3	0	0	0	0
AC007036.2	0	0	0	2	0	0	0	0	0	0	0	3	0	2	0	0	0	0
AC007038.1	0	2	1	0	2	0	0	1	0	0	0	1	0	0	1	0	0	1
AC007038.2	2	1	0	0	3	1	1	4	2	0	2	2	0	4	0	4	1	0
AC007040.2	1	6	1	0	0	1	0	1	5	3	0	1	0	0	0	0	0	0
AC007041.1	1	1	0	1	1	1	0	3	0	1	0	1	0	0	0	0	0	0
AC007066.1	5	6	2	3	1	3	0	6	4	2	8	6	6	6	4	3	3	1
AC007066.2	2	4	1	2	0	0	0	5	6	4	2	7	0	6	4	0	1	1
AC007098.1	0	0	0	0	0	0	0	0	0	0	0	0	0	0	0	0	0	0
AC007114.1	27	26	24	21	27	4	6	34	39	33	9	43	24	4	19	7	15	12
AC007114.2	76	87	164	103	41	27	10	165	154	141	114	57	27	52	57	15	8	34
AC007126.1	7	3	6	6	7	1	4	23	4	13	11	2	2	6	3	5	7	0
AC007151.1	2	0	0	0	0	0	0	0	0	0	0	0	0	0	0	0	0	0
AC007160.1	6	2	1	1	3	1	1	3	3	4	1	2	4	2	1	2	0	2
AC007161.1	7	5	2	3	1	2	3	5	1	0	0	0	2	1	1	1	2	0
AC007179.2	3	3	0	7	4	0	0	4	3	4	0	0	2	0	0	0	0	0
AC007182.1	15	6	13	9	10	0	1	22	23	27	33	14	11	6	8	6	3	5
AC007182.2	29	16	17	18	7	4	9	23	52	25	31	42	21	22	21	12	17	10
AC007191.1	0	0	2	0	0	1	0	1	2	2	1	0	0	0	1	0	0	0
AC007192.2	2	0	0	0	0	0	0	0	0	0	0	0	0	0	0	0	0	0
AC007193.1	0	0	0	1	0	0	0	0	2	0	0	0	0	0	1	0	0	0
AC007193.3	0	0	0	0	0	0	0	0	0	0	0	0	0	0	0	0	0	0
AC007207.1	1	0	0	0	0	1	0	1	1	0	4	1	0	0	1	0	0	0
AC007207.2	0	2	0	0	0	0	0	0	0	0	0	2	2	1	1	0	0	0
AC007215.1	2	5	4	1	0	1	0	1	2	0	2	1	2	2	0	0	0	1
AC007216.2	7	2	1	2	3	0	0	3	2	0	0	0	0	1	0	0	0	0
AC007216.3	6	3	2	5	1	0	1	2	5	3	2	0	6	5	1	0	1	0
AC007216.4	3	3	3	0	1	0	0	2	2	2	0	1	1	3	0	0	0	0
AC007218.1	1	0	0	0	0	0	0	0	0	0	0	0	0	0	1	0	0	0
AC007220.1	0	0	1	0	0	0	0	1	0	0	1	0	0	0	0	0	0	0
AC007221.1	4	0	0	2	0	0	0	0	0	4	2	0	0	0	0	0	0	0
AC007224.2	0	0	0	0	0	0	0	3	0	0	0	0	0	0	0	0	0	0
AC007228.2	2	9	6	2	1	2	2	5	3	3	6	3	4	7	0	0	1	2
AC007229.1	0	6	0	1	1	0	1	4	2	0	1	2	2	3	1	1	0	0
AC007237.1	1	2	6	2	1	0	0	0	3	0	1	0	0	1	0	0	0	0
AC007238.1	37	33	20	22	15	8	2	23	25	14	13	17	16	10	7	3	3	1
AC007240.1	1	0	2	0	1	0	0	2	5	1	1	0	0	1	2	0	0	2
AC007249.1	0	0	0	1	0	0	0	0	0	0	1	0	0	0	0	0	0	0
AC007249.2	1	1	0	2	0	0	0	0	0	2	1	2	1	0	1	0	2	0
AC007255.1	3	12	9	8	4	1	4	7	6	3	3	2	6	1	1	3	2	6
AC007255.2	0	0	1	0	0	0	0	0	1	0	0	0	0	0	0	0	0	0
AC007256.1	2	0	0	0	0	0	1	0	0	0	0	1	0	0	0	1	0	0
AC007262.1	0	0	0	0	0	0	0	0	0	0	0	0	0	0	0	0	0	0
AC007271.1	1	3	0	3	0	0	0	1	0	1	0	1	0	3	2	0	0	0
AC007278.1	0	0	0	0	1	0	0	0	0	0	0	0	0	0	0	0	0	0
AC007279.1	2	6	4	1	1	2	2	6	3	3	2	2	8	4	0	3	3	0
AC007283.2	0	0	4	3	5	1	0	0	4	2	0	4	1	1	3	3	1	0
AC007285.1	0	1	0	0	0	0	0	0	0	0	0	0	0	0	0	1	0	0
AC007292.1	0	3	4	1	5	0	0	3	8	0	4	1	4	8	0	4	4	4
AC007292.2	2	1	0	1	0	3	3	2	2	4	1	3	4	4	1	0	0	0
AC007292.3	0	1	0	0	0	0	0	0	0	0	1	0	0	0	0	0	2	0
AC007308.1	0	2	0	0	0	0	0	0	0	0	0	1	1	0	0	0	0	0
AC007312.1	0	0	0	0	0	4	0	0	0	0	0	0	0	0	0	0	0	0
AC007318.1	38	37	33	30	27	4	1	44	25	15	25	12	20	11	8	0	1	3
AC007318.2	0	1	1	0	0	1	0	2	4	3	1	4	1	2	0	1	0	0
AC007319.1	0	2	2	0	0	0	1	1	4	1	0	1	0	0	0	0	0	2
AC007325.2	2	1	1	1	2	0	0	1	2	0	0	0	1	0	0	0	0	0
AC007325.4	5	6	3	3	1	0	1	5	2	5	10	11	5	5	8	1	0	2
AC007336.1	0	2	2	0	2	0	1	1	1	2	2	1	0	0	2	0	0	0
AC007336.2	0	1	0	0	0	0	0	1	0	2	0	0	0	2	0	0	0	0
AC007342.1	0	0	0	0	0	0	2	0	0	0	1	0	0	0	0	0	0	0
AC007342.3	1	0	0	0	1	0	0	2	0	0	3	3	1	0	2	0	0	0
AC007342.4	3	3	5	4	2	0	0	2	4	0	7	8	0	6	3	3	0	1
AC007342.5	5	7	9	5	4	7	2	9	13	3	11	1	8	6	2	2	1	4
AC007342.6	3	2	3	1	1	2	0	6	0	3	2	3	0	0	0	0	2	0
AC007342.7	1	4	1	3	5	0	2	9	2	4	3	9	2	2	1	0	4	5
AC007342.9	4	1	0	1	5	0	0	0	0	0	4	0	0	1	0	1	3	2
AC007349.2	0	1	1	0	0	0	1	0	3	0	0	0	0	0	0	0	0	0
AC007364.1	0	0	3	4	4	0	0	6	8	1	5	3	3	0	4	0	1	0
AC007365.1	0	2	0	0	0	0	0	1	0	0	2	1	0	0	0	2	2	0
AC007365.2	1	3	2	1	2	2	0	4	1	2	3	4	3	4	3	1	0	1
AC007378.1	1	4	0	3	0	0	2	1	3	6	2	0	0	0	0	0	2	0
AC007382.1	3	11	11	12	2	0	7	4	6	1	3	4	0	3	2	11	6	2
AC007383.1	14	8	7	6	7	4	1	16	15	12	9	7	6	3	3	0	0	1
AC007383.2	9	12	4	4	6	2	4	14	8	9	8	3	3	5	0	2	1	1
AC007383.3	136	111	10	16	215	55	12	226	125	237	7	102	12	108	71	13	9	61
AC007384.1	1	5	0	0	0	0	0	0	3	0	1	1	0	1	0	0	0	2
AC007386.1	3	6	2	2	2	2	1	3	2	3	2	3	5	1	0	1	2	0
AC007386.2	17	11	0	0	1	0	0	5	3	6	4	3	1	4	1	4	4	0
AC007387.1	8	5	5	4	2	3	3	6	4	4	1	2	7	1	2	2	1	1
AC007388.1	106	104	124	112	108	42	32	152	185	169	153	123	101	65	55	29	11	48
AC007389.1	1	0	1	0	0	0	1	1	3	0	0	0	0	0	0	0	0	0
AC007389.2	8	3	2	2	1	3	3	4	11	7	3	2	7	3	1	4	2	4
AC007389.4	0	0	0	1	1	0	0	1	0	1	0	0	0	0	0	0	0	0
AC007389.5	1	0	0	0	0	0	0	0	0	0	0	0	0	0	0	0	0	0
AC007390.1	0	0	1	0	0	0	0	0	0	0	0	1	1	1	0	0	0	0
AC007390.2	3	4	6	9	3	3	4	3	6	9	20	7	1	9	6	1	2	2
AC007395.1	0	1	0	2	0	0	0	0	0	0	0	0	0	0	0	0	0	0
AC007405.1	0	0	1	1	1	0	1	0	0	0	0	0	0	0	0	0	0	0
AC007405.3	1	2	0	0	0	0	0	2	2	0	0	0	1	0	0	0	0	0
AC007406.5	10	6	0	12	1	1	0	1	4	5	4	1	1	6	0	7	4	0
AC007424.1	0	0	0	1	0	0	0	0	0	0	0	0	0	0	0	0	2	0
AC007435.1	4	6	3	6	1	5	0	4	7	3	6	4	4	4	4	1	4	0
AC007448.1	0	0	0	0	0	0	0	1	0	0	0	0	0	0	0	0	0	0
AC007448.3	4	4	3	0	3	1	3	3	0	2	0	2	2	1	1	0	0	1
AC007450.1	1	0	0	0	1	0	0	0	0	1	0	0	0	0	0	1	0	0
AC007458.1	4	1	0	2	3	0	0	1	1	1	2	1	3	3	0	0	0	1
AC007485.1	0	0	0	0	1	0	0	1	0	0	0	0	0	0	1	0	0	0
AC007485.2	16	14	9	17	6	6	1	13	15	9	10	9	6	6	4	3	3	9
AC007490.1	13	3	4	9	9	0	2	11	8	3	8	8	1	10	6	0	3	0
AC007493.1	2	0	0	1	0	0	0	1	0	1	1	0	0	0	0	0	0	0
AC007494.1	0	1	0	0	0	0	0	0	1	0	0	0	0	0	0	0	0	0
AC007494.2	0	0	0	0	0	0	0	1	2	0	2	0	0	0	0	0	0	0
AC007494.3	0	0	0	0	0	0	1	0	2	0	0	1	0	0	0	0	0	0
AC007495.1	0	2	0	0	1	0	0	2	0	0	0	1	0	4	1	0	1	0
AC007527.1	4	0	0	0	0	0	0	0	0	0	0	0	0	0	0	0	0	0
AC007529.1	1	0	0	0	0	0	0	0	1	0	0	0	0	1	0	0	0	0
AC007537.1	0	1	0	0	0	0	0	0	1	2	0	2	1	1	2	0	2	1
AC007537.2	15	15	2	6	8	3	4	18	20	17	20	11	18	11	8	9	6	3
AC007541.1	8	10	0	10	6	4	4	4	0	10	2	4	0	4	0	0	3	0
AC007547.1	0	0	1	0	0	0	0	0	0	0	0	0	0	0	0	0	0	0
AC007557.1	0	0	0	0	0	0	0	2	0	0	0	0	0	0	0	0	0	0
AC007559.1	3	2	3	3	2	2	1	2	3	1	6	3	2	1	1	0	0	0
AC007560.1	0	0	0	0	0	0	0	2	0	0	1	0	1	1	1	1	0	0
AC007563.2	0	0	0	1	0	0	0	0	0	0	1	0	0	0	0	0	0	0
AC007563.3	1	0	0	0	0	0	1	1	1	0	1	1	1	0	0	2	3	0
AC007566.1	4	15	2	8	4	0	1	0	3	10	8	4	0	3	1	3	1	0
AC007569.1	0	0	0	0	0	0	0	0	0	4	0	1	0	0	0	0	0	0
AC007595.1	0	0	0	0	2	0	0	0	0	0	0	0	0	1	0	0	0	0
AC007598.2	0	0	0	1	0	0	0	0	0	0	0	0	0	0	0	0	0	0
AC007598.3	1	0	2	0	0	0	0	0	0	1	0	0	0	0	0	0	0	0
AC007599.2	0	1	0	0	0	0	0	0	1	0	2	0	0	0	0	0	0	0
AC007608.1	0	0	0	0	2	0	0	2	0	0	1	0	0	0	0	0	0	0
AC007608.3	0	0	0	0	0	0	1	0	0	0	1	0	0	1	0	0	0	0
AC007608.4	0	0	1	1	0	0	0	1	0	0	0	1	2	0	1	0	0	0
AC007610.4	0	1	0	0	0	0	0	0	0	0	0	0	0	0	0	1	0	0
AC007611.1	2	13	9	4	6	2	0	0	1	5	1	1	1	0	3	0	1	4
AC007613.1	2	0	0	0	6	0	1	3	0	3	4	1	6	0	2	1	4	1
AC007614.2	0	0	0	1	0	0	0	0	0	0	0	0	0	0	0	0	0	0
AC007614.3	0	0	3	0	1	0	0	0	0	0	1	2	0	1	0	0	0	0
AC007614.6	0	3	0	0	0	1	0	0	0	0	3	0	0	0	0	0	0	0
AC007618.1	0	1	0	0	0	0	0	2	1	2	0	1	0	0	0	0	0	0
AC007619.2	0	1	0	0	0	0	0	1	0	0	0	0	0	0	0	0	0	0
AC007620.2	0	0	0	1	0	0	0	2	2	2	1	2	0	3	1	0	0	0
AC007620.3	0	0	1	0	0	0	0	0	1	1	0	0	0	0	0	0	0	0
AC007621.1	0	0	0	0	0	0	0	0	1	0	0	0	0	1	0	0	0	0
AC007622.1	2	2	0	0	1	0	0	0	0	0	0	0	0	0	1	0	1	0
AC007622.2	0	0	2	0	0	3	0	2	0	1	0	0	0	1	3	0	0	0
AC007637.1	1	3	0	0	0	0	0	0	2	3	0	0	1	0	0	0	0	0
AC007638.1	0	3	3	0	0	0	0	3	1	6	3	0	0	0	0	0	0	1
AC007638.2	4	9	3	6	10	1	1	4	3	7	1	4	1	4	2	1	1	5
AC007639.1	0	1	0	0	0	2	0	0	0	0	1	0	0	0	0	0	0	0
AC007663.1	0	0	0	1	0	0	0	1	0	0	0	0	0	0	0	0	1	0
AC007663.3	0	1	1	0	2	0	1	0	4	1	3	2	0	0	0	2	3	0
AC007663.4	0	0	0	0	0	0	0	0	0	0	0	0	0	0	0	0	0	0
AC007671.1	0	0	0	0	1	1	0	0	0	0	0	2	0	0	0	0	0	0
AC007671.2	0	0	0	0	0	0	0	1	0	0	0	0	0	0	0	0	0	0
AC007673.1	0	0	0	0	1	0	0	0	0	0	0	0	0	0	0	0	0	0
AC007677.1	1	1	0	1	0	0	0	0	0	0	0	0	1	0	0	0	0	0
AC007679.1	0	0	0	0	0	0	0	1	0	0	0	0	0	0	0	0	0	0
AC007679.2	3	0	0	2	0	1	0	0	1	1	0	3	2	0	0	0	0	1
AC007679.3	0	2	0	0	0	0	1	0	0	0	0	1	1	1	1	0	0	0
AC007681.1	0	3	0	0	0	0	0	1	0	0	1	0	0	1	0	0	0	0
AC007683.1	116	114	53	58	38	15	8	78	59	41	54	32	62	42	21	10	17	11
AC007684.1	2	2	3	0	1	0	0	4	2	2	0	5	2	0	0	1	2	1
AC007685.1	12	3	4	8	1	4	0	7	8	5	7	5	4	3	3	2	2	2
AC007686.1	7	13	5	6	1	7	1	8	2	5	10	10	10	5	2	6	6	2
AC007686.3	50	28	6	23	9	1	10	36	25	42	22	4	3	20	4	13	13	9
AC007687.1	1	0	0	0	0	0	0	0	0	0	0	0	0	0	0	0	0	0
AC007688.1	60	60	45	27	18	14	6	41	47	24	35	27	53	33	16	12	23	11
AC007688.2	0	0	0	0	2	0	0	0	0	0	0	0	1	0	0	0	0	0
AC007690.1	1	1	0	0	1	0	1	1	0	0	1	0	0	0	0	0	0	0
AC007728.1	0	0	1	0	0	0	0	0	0	1	0	0	0	0	0	0	0	0
AC007728.2	4	0	1	2	2	0	0	0	7	5	1	2	0	5	0	3	2	0
AC007731.2	0	0	0	0	0	1	0	0	0	0	1	0	0	1	0	0	0	0
AC007731.4	0	0	3	2	0	0	0	1	0	1	1	1	0	0	0	0	0	0
AC007738.1	1	0	1	0	0	0	0	0	0	0	2	0	1	0	0	1	0	0
AC007750.1	0	0	0	0	0	0	0	0	0	0	0	0	0	0	0	0	0	0
AC007751.1	1	0	0	1	0	1	0	0	0	1	0	1	1	0	0	0	0	0
AC007751.2	3	0	1	1	6	0	1	3	0	4	7	5	2	0	2	0	3	2
AC007773.1	0	11	0	0	0	4	2	3	4	4	0	0	2	0	6	9	1	0
AC007786.1	0	4	0	0	6	0	0	0	0	0	0	0	0	0	1	0	0	0
AC007790.1	2	3	1	2	1	0	0	5	1	0	3	1	3	1	1	1	0	0
AC007792.1	2	0	0	0	0	0	0	1	0	1	0	1	0	1	0	0	0	0
AC007823.1	4	4	4	3	0	0	1	1	6	3	5	6	2	1	2	1	1	0
AC007834.2	0	2	0	0	0	0	0	0	0	1	0	2	0	0	0	0	0	0
AC007842.1	1	3	0	0	0	0	0	0	0	0	1	0	0	0	0	0	0	0
AC007848.1	0	0	0	0	0	0	0	5	6	0	2	0	0	3	0	0	0	0
AC007849.2	0	0	2	0	0	0	1	0	0	0	0	0	0	0	0	0	0	0
AC007878.1	2	3	0	0	0	2	0	0	0	0	2	1	0	0	0	1	0	0
AC007879.3	1	1	0	1	0	1	0	0	0	1	1	1	0	1	0	0	0	0
AC007879.4	0	0	0	0	0	2	0	0	1	0	0	0	0	0	0	0	0	0
AC007881.2	0	0	0	0	0	0	0	1	0	0	0	1	0	0	2	0	0	0
AC007881.3	3	0	0	2	2	0	1	4	0	1	3	2	0	0	0	0	0	0
AC007899.1	0	0	1	1	1	0	0	0	0	0	0	1	0	0	0	0	0	0
AC007906.1	0	0	0	0	0	1	1	0	2	0	0	1	0	0	0	0	0	0
AC007906.2	1	5	0	0	6	0	0	5	0	0	6	1	0	3	2	4	0	0
AC007919.2	0	4	2	0	2	0	0	2	1	1	0	0	1	1	0	0	0	0
AC007920.2	0	0	0	0	0	0	0	2	0	0	0	0	0	2	0	0	1	0
AC007922.1	0	0	0	0	0	0	0	1	2	3	1	0	0	1	0	0	0	0
AC007923.1	0	0	0	0	1	0	0	0	1	0	0	0	1	0	0	0	0	0
AC007938.1	0	4	0	1	0	0	0	0	0	2	0	1	0	0	0	0	0	0
AC007938.2	4	3	0	4	0	0	0	0	1	2	0	0	0	0	0	0	0	1
AC007938.3	0	2	0	0	0	0	0	0	0	0	0	0	0	0	0	0	0	0
AC007938.4	8	7	0	3	1	0	0	7	0	3	1	0	0	2	0	0	0	0
AC007950.2	1	0	0	0	0	0	0	0	0	1	0	0	0	0	0	0	0	0
AC007966.1	2	0	1	0	0	0	0	1	0	0	2	0	0	0	0	0	0	0
AC007969.1	234	200	156	144	97	79	56	209	135	142	137	126	147	98	51	63	75	34
AC007969.2	2	2	0	0	0	0	1	3	2	1	0	2	0	1	0	1	0	0
AC007991.2	0	1	0	0	0	0	0	0	0	0	0	0	0	0	0	0	1	0
AC007992.1	0	2	1	0	0	0	0	1	0	0	0	0	0	0	0	0	0	0
AC007993.3	1	2	0	0	4	0	0	2	0	0	3	0	0	0	0	0	0	0
AC007996.1	2	11	1	11	1	2	1	1	9	3	6	3	3	3	0	1	2	0
AC007998.3	0	1	0	1	0	0	0	6	1	0	0	2	0	0	0	0	0	0
AC008011.2	0	1	0	0	0	0	0	0	2	0	0	0	0	1	0	0	0	0
AC008013.1	2	0	0	0	0	0	0	0	0	1	0	0	0	0	0	0	0	0
AC008014.1	38	16	31	21	5	11	5	30	41	17	19	12	11	4	8	9	8	6
AC008021.1	226	232	151	133	95	54	51	203	253	206	236	200	237	148	78	91	85	43
AC008026.1	41	19	27	33	12	15	5	33	39	23	26	21	27	20	17	8	11	9
AC008026.2	74	72	45	22	23	15	15	51	55	54	60	48	75	65	28	46	34	10
AC008026.3	0	5	1	0	0	0	0	0	1	0	0	2	0	0	2	0	0	0
AC008033.1	0	0	0	0	0	0	0	1	0	0	0	0	0	0	0	0	0	0
AC008033.3	0	0	0	1	1	0	0	0	0	0	1	0	0	0	0	0	0	0
AC008035.1	43	25	30	27	8	7	14	48	39	11	20	20	26	15	6	8	13	11
AC008038.1	205	173	128	102	90	69	17	198	144	106	119	128	176	91	52	32	32	14
AC008040.1	3	0	1	0	1	0	0	0	3	0	0	0	0	0	0	0	0	0
AC008040.2	0	0	1	0	0	0	0	0	0	0	0	0	0	0	0	0	0	0
AC008040.5	19	26	39	36	9	17	9	41	35	27	28	28	13	15	12	10	1	5
AC008050.1	0	0	0	0	0	0	1	0	2	0	0	0	0	0	1	0	0	0
AC008055.1	0	1	0	0	0	0	0	0	0	0	0	0	0	0	0	0	0	0
AC008056.1	0	2	0	0	1	0	0	0	0	0	0	0	0	0	0	0	0	0
AC008065.1	21	12	10	13	5	4	2	11	5	5	2	6	10	3	1	2	1	1
AC008066.1	0	0	2	1	2	1	0	1	3	1	0	0	0	0	0	0	0	0
AC008067.1	0	0	0	0	0	0	0	1	0	0	0	0	0	0	0	0	0	0
AC008072.1	1	1	0	2	0	0	0	0	1	0	0	0	0	1	1	0	0	0
AC008073.3	0	1	0	0	0	0	0	0	0	0	0	0	0	0	0	0	0	0
AC008074.1	0	2	1	1	0	0	2	5	0	0	0	0	1	0	0	0	0	0
AC008074.3	3	0	0	1	0	2	0	2	5	1	1	1	0	3	0	0	1	0
AC008079.2	6	10	17	6	0	9	2	29	4	5	4	10	3	0	1	2	1	2
AC008083.2	3	2	2	1	2	2	0	1	1	0	0	0	0	0	0	0	0	0
AC008083.3	5	2	0	0	0	2	0	0	0	0	4	2	1	2	0	1	4	0
AC008083.4	2	0	0	0	0	0	0	0	0	0	0	0	0	0	0	0	0	0
AC008105.1	1	2	0	0	0	0	1	0	0	0	1	0	0	1	0	0	3	0
AC008105.2	16	15	24	10	8	3	8	37	12	18	20	20	33	16	8	5	12	3
AC008105.3	16	17	2	4	1	9	0	13	1	4	2	5	2	5	0	13	5	1
AC008109.1	0	1	0	0	0	0	0	0	0	0	0	0	0	0	0	0	0	0
AC008115.1	2	0	0	0	0	0	0	0	1	0	0	0	0	0	1	0	0	0
AC008115.3	2	4	0	0	1	0	0	1	2	1	0	0	0	0	1	2	0	0
AC008115.4	0	2	1	1	0	0	0	0	0	0	0	0	0	0	0	1	1	0
AC008121.1	0	2	0	0	0	0	0	0	0	0	0	0	0	0	0	0	0	0
AC008121.2	0	0	0	0	0	0	0	1	0	1	0	0	1	1	0	0	0	0
AC008124.1	65	76	58	27	40	18	11	70	57	49	66	52	28	44	19	9	17	9
AC008127.2	1	0	0	0	1	0	0	0	1	0	1	0	0	0	0	0	0	0
AC008147.1	0	3	0	0	0	0	0	1	0	0	0	0	0	0	0	0	0	0
AC008147.2	10	15	6	10	12	1	2	4	12	13	6	19	5	4	2	12	3	2
AC008147.3	7	6	4	4	0	1	1	12	5	8	7	8	6	5	4	1	2	0
AC008147.4	0	2	0	0	0	2	1	0	0	0	0	0	0	0	0	0	0	0
AC008155.1	2	2	0	0	0	0	0	0	1	1	0	2	0	1	1	0	0	0
AC008155.2	0	1	0	0	0	0	0	0	1	0	0	0	0	0	0	0	1	0
AC008158.1	3	4	3	1	0	3	1	3	6	5	0	1	3	2	2	0	0	0
AC008243.1	0	1	0	0	0	0	1	0	0	0	0	0	0	0	0	0	0	0
AC008264.1	1	0	1	0	0	0	1	0	1	3	0	5	3	1	0	1	3	0
AC008264.2	0	2	0	0	0	0	0	2	0	2	1	1	2	2	1	0	1	4
AC008267.1	0	0	2	0	0	0	0	0	0	0	0	0	0	0	0	0	0	0
AC008267.3	0	0	1	1	0	1	0	0	0	0	0	0	0	0	0	0	0	0
AC008267.4	0	1	0	0	0	0	0	0	0	0	0	0	0	0	0	0	0	0
AC008267.7	1	12	8	3	0	15	0	3	0	2	4	0	0	3	2	1	0	1
AC008277.1	0	0	0	2	0	0	0	0	0	0	0	0	1	0	0	0	0	0
AC008280.1	6	2	4	5	1	0	1	2	2	3	2	7	2	1	1	0	0	2
AC008280.3	8	1	7	9	0	4	1	6	7	3	4	6	1	5	1	7	8	7
AC008379.1	11	4	7	7	4	4	3	14	15	14	4	18	9	8	1	3	6	2
AC008392.1	0	0	0	0	0	0	0	1	0	0	0	0	0	0	0	0	0	0
AC008393.1	1	2	0	3	0	0	0	4	0	0	4	0	0	2	0	1	1	1
AC008403.3	0	0	0	0	1	0	0	0	0	0	0	1	0	0	1	0	0	0
AC008412.1	1	1	0	0	0	1	0	2	0	0	1	0	0	1	0	0	0	0
AC008415.1	0	0	0	0	0	0	1	0	0	0	0	0	0	0	0	0	0	0
AC008417.1	9	4	9	11	6	2	0	14	5	8	1	8	2	2	2	1	1	1
AC008427.1	2	0	1	1	1	0	0	2	3	1	1	1	0	1	0	0	0	0
AC008429.1	3	1	6	1	0	1	0	1	1	2	1	0	0	1	0	0	0	0
AC008429.2	10	5	9	5	12	3	1	11	8	7	6	8	8	2	2	2	0	2
AC008434.1	1	1	0	0	0	0	0	4	1	0	0	0	0	0	0	0	0	0
AC008438.1	2	1	2	4	5	0	0	4	0	0	3	2	0	0	0	3	0	1
AC008440.1	1	0	0	0	0	0	0	0	1	0	0	0	0	0	0	0	0	0
AC008440.2	1	1	3	1	0	0	0	3	1	0	3	2	0	0	1	7	0	1
AC008443.1	22	22	17	17	4	8	7	43	19	17	12	4	5	9	4	1	4	1
AC008443.3	0	0	1	0	0	0	0	0	0	0	0	0	0	0	0	0	0	0
AC008443.5	20	30	21	12	5	11	5	26	25	25	24	26	20	14	7	5	7	6
AC008443.6	1	0	0	0	1	0	0	2	0	1	0	0	0	0	0	0	0	0
AC008446.1	2	4	4	1	0	0	0	5	6	1	1	0	0	5	0	0	3	0
AC008467.1	0	8	0	1	1	0	0	1	0	0	0	4	0	1	0	0	0	0
AC008481.1	0	2	2	2	2	1	3	5	10	4	6	5	6	0	1	8	2	2
AC008481.2	2	3	3	1	0	5	0	2	2	2	3	3	5	2	0	1	1	0
AC008489.1	11	5	4	2	2	1	0	7	5	7	5	7	5	3	2	2	5	1
AC008494.1	6	5	1	4	0	0	0	1	2	1	2	2	2	0	1	3	0	1
AC008494.3	1	0	2	1	0	0	1	1	4	0	0	4	0	0	1	3	0	0
AC008496.2	0	0	0	0	1	0	0	0	0	0	0	0	0	0	0	0	1	0
AC008498.1	3	0	0	0	0	0	0	0	0	0	0	0	0	0	0	0	0	0
AC008507.1	1	0	0	0	0	0	0	0	0	1	4	0	1	0	0	0	1	0
AC008507.3	0	1	2	1	0	0	0	2	2	0	1	2	2	0	0	1	0	0
AC008514.1	0	0	0	0	0	2	0	0	0	0	0	0	0	0	0	0	0	0
AC008514.2	0	0	0	0	0	0	0	0	0	0	0	0	0	0	0	0	0	0
AC008522.1	54	47	24	23	12	16	1	43	50	36	19	19	20	9	3	2	0	5
AC008526.1	1	0	1	1	0	0	0	1	1	1	1	0	1	0	0	0	0	0
AC008534.1	0	0	0	0	0	0	0	0	0	0	0	0	0	0	0	0	0	1
AC008536.1	0	0	0	0	1	0	0	1	0	0	0	0	1	1	0	0	0	0
AC008536.3	10	6	3	5	5	3	1	8	13	21	17	10	0	8	7	7	5	2
AC008537.2	0	0	2	0	0	0	0	0	0	0	0	0	0	0	0	0	0	0
AC008537.3	0	0	0	1	0	0	0	1	0	0	1	0	0	0	0	0	0	0
AC008537.4	2	0	0	2	0	0	0	1	6	7	0	0	0	2	0	0	0	0
AC008539.1	1	0	0	0	0	0	0	0	0	0	0	0	0	0	0	0	0	0
AC008543.1	0	1	3	0	1	0	0	0	0	0	0	0	0	1	0	0	1	0
AC008543.3	0	0	0	0	0	0	0	0	0	0	0	0	0	0	1	0	0	0
AC008543.4	0	0	2	0	0	0	0	0	0	1	0	0	0	0	0	0	0	0
AC008549.3	7	2	7	2	2	2	0	5	4	2	1	1	1	0	1	1	0	0
AC008551.1	1	2	0	0	0	0	0	0	0	0	0	0	0	1	0	1	4	0
AC008555.1	0	2	0	0	0	0	0	0	0	0	0	0	0	0	0	0	1	0
AC008555.2	1	0	0	0	4	1	0	3	0	0	0	0	2	1	0	0	0	0
AC008555.5	21	6	3	0	0	2	3	11	7	3	6	6	3	8	1	7	1	2
AC008555.8	6	2	2	1	1	1	2	3	4	0	0	0	1	2	0	0	1	0
AC008556.1	0	0	0	0	0	0	0	1	1	1	0	1	0	0	0	0	0	0
AC008560.1	6	3	2	2	7	0	0	2	1	4	8	2	9	4	2	2	4	2
AC008562.1	3	1	0	1	0	1	0	3	3	2	2	2	1	0	0	1	0	1
AC008567.3	0	0	0	1	0	0	0	0	0	0	0	0	0	0	0	0	0	1
AC008569.1	1	0	0	0	1	0	1	1	1	0	0	0	0	0	0	0	0	0
AC008569.2	4	1	3	1	2	0	0	2	0	3	2	5	0	8	0	0	1	2
AC008571.1	0	4	0	0	0	1	0	0	0	1	1	0	0	1	0	0	0	0
AC008575.2	0	0	1	1	1	0	0	0	2	3	3	2	0	0	1	0	0	0
AC008581.1	0	1	0	0	0	0	0	0	0	0	0	0	0	0	0	0	0	0
AC008588.1	0	0	0	0	0	0	0	0	0	0	0	0	0	0	0	0	0	0
AC008592.1	0	1	0	0	0	0	0	1	0	0	0	0	0	0	0	0	0	0
AC008592.3	8	4	5	1	2	2	8	5	11	11	3	12	4	2	5	2	3	0
AC008592.5	0	0	1	4	3	0	0	1	0	0	1	0	0	0	0	0	0	0
AC008608.2	19	10	22	9	10	12	5	19	26	8	10	16	20	13	6	0	2	10
AC008609.1	186	55	181	142	80	49	52	164	180	195	130	143	185	58	97	40	33	30
AC008610.1	5	4	8	0	0	2	2	0	8	1	2	0	1	5	0	0	1	2
AC008619.1	0	0	0	1	0	0	0	0	0	0	0	0	0	0	0	0	0	0
AC008622.1	1	0	0	0	0	0	0	0	0	0	0	0	0	0	0	0	0	0
AC008622.2	1	3	1	0	0	2	0	3	0	2	2	4	1	1	0	0	0	2
AC008626.1	0	0	0	1	0	0	0	0	0	0	0	0	0	0	0	0	0	0
AC008627.1	0	3	1	0	0	0	0	3	0	3	7	2	0	4	0	3	0	0
AC008628.1	0	0	0	0	0	0	0	1	0	0	0	0	0	0	0	0	0	0
AC008629.1	2	6	1	0	0	0	1	3	1	1	0	0	0	1	0	1	0	1
AC008649.1	3	1	0	0	0	1	0	0	0	1	0	0	0	1	0	0	0	0
AC008652.1	0	0	1	1	0	1	0	1	0	0	0	0	0	0	0	0	0	0
AC008655.1	3	0	2	4	2	1	5	1	6	0	4	5	3	3	1	3	3	0
AC008655.2	1	0	0	2	0	0	0	0	0	4	0	0	1	0	0	0	1	0
AC008667.1	0	0	1	0	0	0	1	0	0	0	0	0	0	0	0	0	0	0
AC008667.4	1	0	0	0	0	0	0	0	0	0	0	0	0	0	0	0	1	0
AC008669.1	0	5	2	1	3	0	0	3	2	2	2	2	3	6	0	5	4	0
AC008676.1	3	0	0	1	0	0	0	2	1	1	0	0	0	2	0	2	0	2
AC008676.2	0	0	3	0	0	0	0	1	0	0	0	0	0	0	0	0	0	0
AC008676.3	2	6	1	6	0	0	0	5	1	6	4	5	5	1	0	2	2	0
AC008677.2	65	54	35	40	20	18	14	36	71	49	34	66	78	70	36	35	41	15
AC008680.1	0	0	0	0	0	0	0	0	0	0	0	0	0	0	0	0	0	0
AC008686.1	1	3	1	0	1	0	2	2	0	0	2	0	0	0	0	3	0	0
AC008691.1	0	0	0	0	1	3	0	0	0	0	2	0	0	2	0	0	2	0
AC008694.2	1	1	0	1	0	1	0	3	1	0	0	0	1	1	0	0	0	0
AC008696.2	0	0	0	0	0	0	0	2	0	0	0	0	0	0	0	0	0	0
AC008703.1	0	0	1	0	0	0	0	0	0	0	0	0	0	0	0	0	0	0
AC008708.2	0	0	0	0	0	0	0	0	0	0	0	0	0	0	0	0	0	0
AC008716.1	2	6	0	2	0	2	0	4	5	2	3	6	3	1	0	2	4	0
AC008725.1	15	15	12	6	7	3	0	17	22	13	11	18	9	13	5	1	2	0
AC008731.1	5	0	6	8	2	2	0	9	7	6	5	4	2	0	1	1	0	1
AC008734.2	2	1	0	0	0	0	0	0	0	0	0	0	0	0	0	1	1	0
AC008735.1	0	0	0	0	2	0	0	0	0	0	0	1	0	1	0	0	0	0
AC008735.2	2	1	2	1	1	0	0	3	4	7	3	5	1	0	0	0	0	0
AC008735.4	2	4	0	1	1	0	0	2	0	0	0	0	0	0	0	3	1	0
AC008736.1	12	18	9	2	5	1	0	9	9	12	5	10	2	8	4	3	6	0
AC008738.1	2	0	0	0	0	0	0	0	2	0	0	0	0	0	0	0	0	0
AC008738.2	5	4	3	2	2	0	1	14	4	2	9	11	7	4	1	0	2	0
AC008738.3	1	0	1	0	0	0	0	0	3	0	2	0	1	0	2	0	0	1
AC008739.3	2	0	0	1	0	0	0	0	0	0	0	0	0	0	0	1	0	0
AC008741.2	6	8	12	5	3	3	1	5	11	14	5	2	5	6	1	3	3	3
AC008747.1	0	1	3	0	0	0	0	0	1	0	6	0	1	0	4	0	4	1
AC008750.2	0	0	0	1	0	0	0	0	0	0	0	0	0	0	0	0	0	0
AC008750.4	1	0	0	0	0	0	0	0	1	0	0	0	0	0	0	0	0	0
AC008750.5	0	0	0	1	0	0	0	3	1	1	0	0	0	0	0	0	0	0
AC008750.7	0	1	1	0	0	0	0	0	0	0	0	0	0	0	0	0	0	0
AC008750.8	0	0	1	0	0	0	0	0	0	0	0	0	0	0	0	0	0	0
AC008751.1	1	0	1	0	1	0	0	1	2	1	1	0	0	1	0	0	0	0
AC008752.1	1	1	0	1	0	0	0	0	2	0	1	1	0	2	0	0	0	0
AC008752.2	1	0	0	0	0	0	3	0	0	0	0	2	0	0	0	2	1	0
AC008752.3	0	1	0	0	0	0	0	0	1	0	0	0	0	0	0	0	0	0
AC008753.1	11	5	7	5	2	3	4	7	7	2	8	14	13	5	3	3	2	5
AC008758.2	0	0	0	0	0	0	1	0	0	0	0	0	0	0	0	0	0	0
AC008758.4	4	2	2	1	2	1	1	0	8	3	3	3	3	7	2	1	1	0
AC008759.1	0	0	0	0	0	0	0	0	0	0	0	0	0	0	0	0	0	0
AC008759.2	0	0	1	0	0	0	0	1	0	0	0	0	0	0	0	0	0	0
AC008760.2	5	9	0	0	0	0	1	0	0	0	0	0	0	4	0	0	2	0
AC008763.1	0	0	0	0	0	0	0	3	0	1	0	0	0	0	0	0	2	0
AC008764.10	3	6	0	5	0	0	0	0	2	0	4	1	0	2	1	1	0	0
AC008764.2	6	5	0	11	0	0	0	7	1	1	0	2	4	0	0	0	0	0
AC008764.3	0	1	0	0	0	0	0	0	0	2	0	0	0	0	0	0	0	0
AC008764.5	0	0	0	1	0	0	0	0	1	0	0	0	0	0	0	1	0	0
AC008764.6	0	2	3	3	1	0	0	3	4	0	2	1	3	6	0	0	0	0
AC008764.7	1	4	0	1	0	0	0	0	1	1	2	0	0	7	1	2	8	0
AC008764.8	8	11	2	5	8	0	1	6	2	1	3	4	1	0	0	0	0	2
AC008770.1	59	22	18	26	19	9	8	27	47	35	28	14	23	33	3	5	15	2
AC008770.3	0	0	0	0	0	1	0	0	0	0	0	0	0	0	0	0	0	0
AC008770.4	0	0	0	0	0	0	0	1	0	0	0	0	1	0	0	0	0	0
AC008771.1	53	64	40	49	9	23	11	79	65	59	74	53	58	27	17	11	3	7
AC008781.1	6	5	8	4	2	0	0	0	0	0	3	2	0	1	0	0	0	1
AC008781.2	0	0	0	0	0	0	0	3	0	2	0	0	0	0	0	0	0	0
AC008781.3	1	0	0	0	0	0	0	0	0	0	0	0	0	0	0	0	0	0
AC008799.1	19	17	15	7	8	8	7	10	11	14	11	14	16	4	6	5	6	3
AC008799.2	0	2	0	0	0	0	0	0	0	0	0	0	0	0	0	0	0	0
AC008802.1	7	5	8	5	1	7	2	3	3	7	4	7	11	2	2	4	5	1
AC008805.2	0	0	0	0	1	0	0	0	0	0	0	0	0	0	0	0	0	0
AC008813.1	12	7	5	9	4	2	0	7	8	5	11	6	2	6	4	3	0	2
AC008817.1	0	0	0	0	1	0	0	0	0	0	0	0	0	0	0	0	0	0
AC008834.1	0	0	0	1	0	0	0	0	0	0	0	1	0	0	0	0	0	0
AC008850.1	2	0	1	0	0	0	2	3	0	2	3	2	0	0	0	0	1	0
AC008868.1	0	2	1	1	0	1	0	2	2	0	1	1	1	1	0	0	0	0
AC008870.2	0	1	1	0	0	0	3	0	1	1	2	0	0	1	0	0	1	0
AC008870.3	2	1	1	2	0	1	0	1	0	4	1	0	1	0	0	0	0	0
AC008870.4	0	1	0	0	0	0	0	5	0	0	0	0	0	0	0	0	0	0
AC008870.5	0	0	0	0	0	0	0	0	0	0	0	0	0	0	0	0	0	0
AC008873.1	0	1	1	1	0	0	1	1	1	0	2	0	0	0	0	1	3	0
AC008875.1	1	1	0	0	0	0	0	0	0	0	0	0	0	0	0	0	0	0
AC008892.1	0	6	0	0	0	0	0	1	2	3	0	0	0	2	1	0	0	0
AC008894.2	1	0	1	3	0	0	1	1	0	1	0	0	0	0	0	2	0	2
AC008894.3	3	0	1	2	1	0	0	2	2	1	2	0	0	4	0	0	2	0
AC008895.1	1	12	10	8	10	4	4	10	17	10	10	5	2	13	4	0	0	4
AC008897.1	0	0	0	1	0	0	0	0	0	0	0	0	0	0	0	0	0	0
AC008897.3	1	0	0	0	0	0	0	0	0	1	0	0	0	0	0	0	0	0
AC008906.1	0	3	0	0	0	0	0	3	1	2	0	1	0	1	0	1	0	1
AC008906.2	3	2	7	8	4	1	5	5	7	9	3	6	0	0	1	2	0	2
AC008914.1	3	4	3	5	0	0	0	2	2	2	0	1	0	2	1	0	0	0
AC008915.1	0	0	3	0	0	0	0	0	0	0	0	1	0	0	0	0	0	0
AC008915.2	29	23	23	13	20	11	4	33	21	26	24	27	8	7	25	4	4	5
AC008937.3	1	2	1	0	1	0	0	2	2	0	1	0	0	0	0	0	0	0
AC008938.1	0	1	0	0	0	0	0	0	0	0	0	0	0	0	0	0	0	0
AC008945.1	1	3	3	3	3	1	0	6	8	1	2	4	3	1	0	1	0	0
AC008945.2	7	5	19	7	8	3	4	15	12	7	7	5	1	14	5	2	4	3
AC008946.1	5	2	4	2	1	0	0	6	5	3	2	1	1	0	0	0	1	1
AC008953.1	1	5	0	0	1	1	1	4	2	1	1	0	3	1	1	0	1	2
AC008957.1	1	4	0	0	0	0	0	2	1	0	1	1	0	0	0	4	0	0
AC008966.1	17	4	10	10	6	3	1	5	4	4	12	12	6	6	6	0	0	0
AC008966.2	0	0	0	0	0	0	1	0	0	0	0	0	0	0	0	1	0	0
AC008969.1	18	39	16	7	6	3	1	14	19	13	10	16	10	16	0	6	12	2
AC008982.2	2	4	2	1	1	0	0	1	2	3	2	1	0	1	0	1	0	0
AC008985.1	0	0	2	0	2	2	1	0	0	0	1	0	0	3	0	0	0	0
AC009005.1	6	5	2	2	9	0	2	4	7	2	9	4	4	3	3	1	3	0
AC009014.1	162	106	118	96	118	39	10	132	70	39	109	153	74	35	28	8	8	19
AC009019.1	1	0	0	0	1	0	0	0	0	0	0	0	0	0	0	0	0	0
AC009021.2	0	1	0	0	0	0	0	0	0	0	0	0	0	0	0	0	0	0
AC009022.1	0	0	0	1	0	0	0	0	1	0	0	1	0	1	0	0	0	0
AC009027.1	0	0	0	0	0	0	0	0	0	0	1	0	0	0	0	0	0	0
AC009032.1	2	2	0	1	0	1	0	0	1	0	3	0	0	0	1	0	0	0
AC009034.1	1	0	0	0	1	0	0	0	0	0	0	0	0	1	0	0	0	0
AC009039.2	1	0	0	0	0	0	0	0	0	0	0	0	0	0	0	0	0	0
AC009041.1	1	0	0	0	0	0	0	0	0	0	0	0	0	0	0	0	0	0
AC009041.2	52	22	2	4	2	5	1	9	2	8	8	5	2	26	1	15	28	1
AC009044.1	4	0	1	1	1	0	0	1	3	2	0	1	1	1	0	0	0	0
AC009053.1	3	5	2	0	0	0	0	1	0	0	1	1	0	0	0	0	2	0
AC009054.2	0	3	2	1	10	0	0	6	1	4	3	2	0	0	0	0	4	0
AC009060.1	1	0	0	0	0	0	0	0	0	0	0	0	0	0	0	0	0	0
AC009061.1	0	0	0	1	0	0	0	3	0	1	0	0	2	0	0	0	0	0
AC009061.2	22	12	17	7	16	2	2	21	10	6	8	8	5	17	1	3	1	0
AC009065.1	0	0	1	0	0	0	0	0	0	0	0	1	0	0	0	0	0	0
AC009065.2	43	43	38	47	76	22	10	72	73	30	45	33	38	12	22	5	6	3
AC009065.4	16	8	14	11	14	3	11	28	24	17	20	25	17	8	10	4	12	4
AC009065.8	1	0	0	0	2	0	0	0	6	1	1	1	0	2	0	0	0	2
AC009075.2	2	0	0	0	0	0	0	1	2	2	0	0	0	1	0	0	1	0
AC009078.1	0	9	0	6	0	0	2	8	4	4	4	0	0	4	0	0	0	0
AC009078.3	4	6	1	2	0	3	0	6	2	4	10	1	0	2	0	3	0	1
AC009084.2	2	1	0	0	0	6	0	4	2	2	0	0	0	1	0	0	0	0
AC009084.3	5	2	7	9	7	6	0	8	20	4	8	2	7	7	3	3	6	3
AC009088.1	3	3	1	0	1	0	0	0	0	1	1	5	1	1	3	0	2	0
AC009088.2	1	0	0	0	1	1	0	3	1	1	0	2	0	0	1	0	0	0
AC009088.3	1	0	1	1	1	0	0	0	0	0	0	1	0	0	0	0	0	0
AC009090.1	1	3	0	2	0	1	0	1	0	2	0	0	1	0	0	0	1	0
AC009090.3	0	3	0	1	0	0	0	2	0	2	0	1	0	1	0	0	0	0
AC009090.4	52	58	70	45	39	18	0	55	76	84	57	35	20	24	17	8	8	19
AC009090.5	4	3	2	0	1	0	0	0	0	0	0	1	0	4	0	0	0	2
AC009093.1	0	0	1	0	0	0	0	0	0	1	0	0	0	0	0	0	0	0
AC009093.2	3	15	3	1	3	1	1	1	6	13	1	2	3	1	0	1	0	0
AC009093.3	3	2	6	2	3	0	0	5	2	3	2	4	4	2	0	1	0	1
AC009093.5	0	3	0	2	4	0	2	10	0	6	7	5	0	0	0	0	2	0
AC009093.6	2	0	0	0	0	0	0	0	2	1	0	0	0	6	0	1	1	1
AC009093.8	1	1	1	2	0	2	0	0	1	0	3	6	1	2	0	0	1	0
AC009094.1	0	0	0	0	0	1	0	1	0	0	0	1	0	2	0	0	0	0
AC009095.1	1	0	0	0	0	0	0	0	1	0	0	0	0	0	0	0	0	0
AC009097.1	0	0	2	0	0	0	0	0	0	0	0	1	0	0	0	0	0	0
AC009097.2	16	17	9	12	10	0	1	29	19	15	10	8	1	5	2	4	2	7
AC009097.3	0	0	0	0	0	0	0	6	1	0	1	0	0	0	0	0	0	0
AC009097.4	0	0	1	0	0	0	0	1	0	1	0	0	2	0	0	0	0	0
AC009101.2	0	0	0	0	0	1	0	0	0	0	0	0	0	0	0	0	0	0
AC009108.1	5	4	0	2	0	1	1	0	0	0	1	0	2	0	0	0	0	0
AC009108.3	0	1	2	0	1	0	1	0	1	0	1	0	1	0	0	0	2	0
AC009113.1	10	3	8	4	7	4	2	5	3	4	7	6	1	1	1	4	6	0
AC009117.1	12	7	3	7	3	3	0	6	9	2	3	3	7	4	2	0	2	0
AC009118.2	0	0	1	2	4	0	0	4	2	0	0	3	3	3	0	0	2	5
AC009118.3	34	39	26	16	11	5	9	40	32	23	13	14	6	28	3	4	11	9
AC009119.1	4	3	1	1	0	0	0	1	2	2	2	0	1	8	0	3	4	0
AC009119.2	1	0	0	0	0	0	0	0	0	0	0	0	0	0	0	0	0	0
AC009120.1	2	4	5	6	2	0	1	2	4	4	4	1	3	4	0	1	0	0
AC009120.2	51	57	24	25	12	10	25	59	31	51	22	27	8	33	9	18	21	14
AC009120.3	0	0	1	1	0	0	0	1	3	2	1	0	1	1	0	0	1	0
AC009120.4	0	0	0	0	0	0	0	1	0	0	0	0	0	0	0	0	0	0
AC009120.5	3	0	0	0	0	0	0	20	0	2	0	0	1	3	0	0	2	0
AC009120.6	0	1	0	0	0	0	0	2	1	0	0	0	0	2	0	0	0	0
AC009121.2	6	1	4	1	0	0	2	0	3	4	7	2	0	0	0	0	6	4
AC009123.1	0	0	0	0	0	0	0	1	0	0	0	0	0	1	0	0	0	0
AC009126.1	11	6	4	1	3	0	0	3	6	2	10	4	3	2	2	0	1	0
AC009127.3	2	2	3	3	1	0	0	2	2	2	2	3	0	0	1	0	0	0
AC009133.1	45	66	37	19	23	8	11	37	83	45	42	28	19	16	16	5	4	5
AC009133.3	1	0	0	0	0	0	1	0	0	0	2	0	0	1	0	0	0	0
AC009133.4	2	2	3	1	1	0	1	3	1	1	2	1	0	0	0	2	1	0
AC009135.2	0	1	1	1	0	0	0	0	0	0	0	0	0	0	0	1	0	0
AC009137.2	0	1	1	0	0	0	0	0	2	0	0	0	0	0	0	1	0	0
AC009145.1	2	0	0	0	0	0	0	1	0	0	3	0	0	0	0	0	0	0
AC009145.4	0	3	1	0	0	0	0	0	0	0	2	1	4	1	0	0	0	0
AC009148.1	1	0	1	1	0	3	1	0	2	2	4	2	0	2	0	1	0	0
AC009152.1	0	0	0	0	0	0	2	0	0	0	0	0	0	0	0	0	0	0
AC009153.1	0	1	0	0	0	0	0	1	0	0	0	0	0	0	0	0	0	0
AC009159.2	0	2	0	0	0	0	0	0	0	0	0	0	0	0	0	0	0	0
AC009159.3	4	5	4	6	1	3	2	13	5	1	9	5	3	4	1	5	2	2
AC009159.4	0	0	0	0	1	0	0	0	0	0	1	0	0	0	0	0	0	0
AC009163.1	8	7	24	24	4	1	7	37	11	31	13	14	4	6	5	2	2	6
AC009163.5	2	0	9	8	8	1	1	6	4	4	6	3	2	5	0	3	0	1
AC009163.6	10	6	20	12	10	7	9	24	22	30	34	17	5	9	0	5	1	7
AC009163.7	4	5	3	6	0	1	0	10	8	7	4	5	2	0	0	1	2	0
AC009166.2	0	0	0	0	0	0	1	0	0	0	0	0	0	0	0	0	0	0
AC009171.1	0	1	1	0	0	0	0	1	1	0	1	0	0	0	0	0	0	0
AC009171.2	0	1	1	3	0	0	2	6	1	0	5	5	6	1	0	0	2	3
AC009220.1	20	23	11	10	9	4	1	19	15	13	19	12	21	11	7	12	3	7
AC009220.2	0	0	1	1	0	1	0	1	0	0	0	0	1	0	0	0	0	0
AC009226.1	1	0	1	1	0	0	0	1	1	2	1	0	0	0	0	0	0	0
AC009228.1	0	0	0	0	1	0	0	0	4	1	0	0	1	0	0	0	0	1
AC009237.14	3	4	1	0	1	0	0	5	0	2	1	0	3	1	0	2	0	1
AC009237.15	1	0	0	0	0	0	0	0	0	0	0	0	0	0	0	0	0	0
AC009237.3	2	4	4	0	0	0	0	4	4	4	5	0	2	5	1	2	0	0
AC009238.3	0	1	0	0	0	0	0	0	0	0	0	0	0	0	0	0	0	0
AC009242.1	0	0	0	0	0	0	0	1	0	0	0	0	0	0	0	0	0	0
AC009244.1	9	5	4	2	2	1	0	3	6	2	1	1	3	3	0	0	0	0
AC009245.1	31	16	15	13	5	5	3	26	60	48	44	44	31	22	23	26	37	11
AC009248.2	1	0	0	0	1	0	0	0	0	0	0	0	0	0	0	0	0	0
AC009263.1	0	1	1	1	0	0	0	2	0	0	1	0	0	1	0	0	0	0
AC009269.1	0	1	1	0	0	1	0	0	1	1	0	0	0	0	0	0	0	0
AC009269.3	20	5	7	28	10	2	2	26	3	9	7	3	2	0	1	2	2	1
AC009271.1	0	0	0	1	0	0	0	0	0	0	0	0	0	0	0	0	0	0
AC009275.1	9	4	4	1	2	2	1	9	10	0	2	11	7	6	3	2	4	0
AC009283.1	49	42	12	9	10	8	3	45	22	11	26	14	9	30	4	2	4	3
AC009296.1	0	0	0	0	0	1	0	0	1	0	0	0	0	0	0	1	0	2
AC009302.1	1	2	3	2	0	0	0	2	2	3	0	0	0	1	1	0	0	0
AC009303.1	1	2	0	0	0	0	0	0	1	5	2	0	0	1	0	0	0	0
AC009303.2	0	0	0	0	0	0	0	0	0	0	0	0	0	0	1	0	0	0
AC009303.4	7	11	2	1	10	1	0	16	5	4	0	7	3	2	1	0	3	0
AC009309.1	10	13	4	12	9	5	3	4	28	9	14	2	4	7	0	4	0	1
AC009314.1	0	0	1	0	0	0	0	0	0	1	0	1	0	0	0	0	0	0
AC009318.1	7	2	0	3	2	1	2	3	2	1	8	2	0	5	1	3	2	1
AC009318.2	6	9	9	4	2	4	2	6	17	12	10	10	5	7	7	3	4	0
AC009318.3	0	0	2	0	2	0	0	1	4	1	4	2	0	1	1	0	0	0
AC009336.1	0	1	0	0	0	0	0	0	0	1	0	2	0	2	0	0	0	0
AC009362.1	26	25	21	15	13	9	12	19	43	33	27	28	39	18	15	15	13	11
AC009365.1	0	0	0	3	0	0	0	0	0	0	0	0	0	0	0	0	0	0
AC009403.1	73	48	35	45	27	9	10	82	71	47	60	66	48	16	22	15	4	11
AC009403.2	2	1	2	5	2	1	0	2	2	1	4	1	2	0	4	0	1	0
AC009404.1	0	4	2	7	1	0	0	0	1	3	1	1	1	6	2	2	1	0
AC009407.1	0	3	1	1	0	0	0	1	1	0	0	0	2	0	0	0	0	0
AC009413.1	11	16	5	3	2	3	1	7	18	9	14	8	6	7	3	8	11	2
AC009414.1	8	7	5	5	6	4	0	7	3	6	3	3	4	4	4	0	1	2
AC009414.2	29	43	34	44	31	15	9	70	80	51	57	96	43	31	20	6	8	18
AC009452.1	0	0	0	1	0	0	0	1	0	0	0	0	0	0	0	0	0	0
AC009464.1	0	0	0	1	0	0	0	1	0	0	1	0	0	0	0	0	1	1
AC009474.2	17	11	11	6	5	4	10	8	7	7	8	7	12	3	2	6	8	7
AC009478.1	1	0	0	0	0	0	0	0	0	0	0	0	0	0	0	0	0	0
AC009480.1	138	28	71	83	89	26	9	106	53	51	25	43	41	18	24	4	5	10
AC009480.2	4	2	1	1	1	0	0	1	1	0	2	2	1	0	0	0	0	1
AC009486.1	0	0	1	0	0	0	0	0	0	0	0	0	0	0	0	0	0	0
AC009487.2	1	0	0	0	0	0	0	0	1	0	0	0	0	0	1	0	0	0
AC009495.2	0	0	0	1	0	0	0	0	0	1	0	0	0	0	0	0	0	0
AC009495.3	1	6	4	9	1	3	3	3	2	3	8	4	0	3	0	4	2	1
AC009501.1	62	55	61	42	27	18	7	132	61	73	72	37	17	47	48	13	25	21
AC009501.2	0	0	0	0	0	1	0	0	0	0	0	0	0	0	0	0	0	0
AC009506.1	2	3	4	6	4	0	1	2	4	10	4	5	2	1	2	3	2	8
AC009509.1	0	1	1	2	3	0	0	3	0	0	3	0	1	0	10	0	0	0
AC009509.2	1	2	1	0	0	0	0	0	1	0	0	0	0	0	0	0	0	0
AC009509.3	0	2	0	0	0	0	0	0	1	0	0	0	0	0	0	0	0	0
AC009509.4	0	3	0	0	0	0	0	0	0	0	0	0	0	0	0	0	0	0
AC009511.1	2	0	0	0	0	0	0	0	0	0	0	0	0	0	0	0	0	0
AC009517.1	0	1	2	1	1	0	0	3	1	0	0	1	1	2	1	0	0	0
AC009533.1	0	4	0	1	1	0	1	0	1	1	0	2	0	1	0	0	0	0
AC009549.1	1	0	0	1	0	0	0	1	0	0	1	0	0	1	0	0	0	0
AC009562.1	0	1	0	0	0	0	0	0	0	0	0	0	0	0	0	0	0	0
AC009567.2	1	0	0	0	0	0	0	0	0	0	0	0	0	0	0	0	1	0
AC009570.1	0	0	0	0	0	0	1	1	1	0	0	0	0	0	0	0	0	0
AC009623.1	0	1	0	0	0	0	0	0	0	0	0	0	0	0	0	0	0	0
AC009630.1	1	2	0	0	0	0	0	0	3	0	0	0	2	2	0	0	0	0
AC009630.2	2	1	1	0	0	0	0	6	1	0	5	0	1	0	2	0	0	0
AC009686.1	1	0	0	1	0	0	0	0	0	0	0	2	0	0	1	1	0	0
AC009686.2	3	0	0	0	1	0	0	2	0	0	0	1	1	0	1	0	0	0
AC009704.2	1	2	0	0	3	0	0	2	1	2	2	2	0	0	0	0	1	1
AC009712.1	0	0	0	0	0	0	0	1	0	0	0	0	0	0	0	0	0	0
AC009716.1	0	0	0	0	0	0	0	2	0	0	0	0	0	0	0	0	0	0
AC009716.2	1	0	0	0	0	0	0	0	0	1	0	0	0	0	0	0	0	0
AC009754.1	0	0	0	0	0	1	0	0	0	2	0	0	0	0	0	0	1	1
AC009779.2	37	19	15	18	9	10	1	27	39	17	15	18	15	24	8	5	6	5
AC009779.3	14	5	9	13	6	5	1	5	3	2	0	0	1	2	1	0	1	0
AC009779.4	0	1	8	2	1	1	0	1	1	1	0	2	2	0	0	0	0	0
AC009779.7	1	0	0	0	0	0	0	1	0	0	0	0	0	0	0	0	0	0
AC009779.8	0	0	0	0	1	0	0	0	0	0	0	0	0	0	0	0	0	0
AC009802.1	1	0	0	1	0	0	0	6	2	2	2	0	1	0	0	0	0	0
AC009812.1	4	4	0	0	0	0	0	0	0	1	0	1	0	0	0	2	0	0
AC009812.2	1	3	5	3	3	2	0	1	0	1	2	5	1	2	1	0	0	0
AC009812.3	1	0	0	3	0	0	0	0	0	0	0	0	0	2	0	0	0	0
AC009812.4	8	10	1	3	1	0	0	1	0	0	4	0	1	3	0	0	1	0
AC009831.1	3	2	5	2	0	1	2	6	23	0	1	1	6	1	1	0	1	0
AC009831.2	0	1	0	1	0	1	0	0	0	0	0	0	0	0	0	0	0	0
AC009831.4	3	1	4	2	2	0	0	2	3	3	3	4	1	0	0	1	0	0
AC009831.5	0	0	0	0	0	1	0	0	0	0	0	0	0	0	0	0	0	0
AC009852.2	9	6	2	3	0	2	0	3	4	4	5	4	5	3	3	2	2	0
AC009879.1	0	0	0	1	0	0	0	0	0	0	0	0	0	0	0	0	0	0
AC009901.2	0	0	0	0	1	0	0	0	0	1	0	0	0	0	0	0	0	0
AC009927.1	11	6	2	2	1	0	0	14	10	1	6	7	2	6	2	0	0	0
AC009927.2	3	0	2	0	1	1	0	2	1	2	1	0	0	2	0	0	0	0
AC009945.1	0	1	0	0	0	0	0	0	0	0	0	0	1	0	0	0	0	0
AC009948.1	3	2	3	5	0	1	4	2	3	7	0	0	0	3	1	1	0	1
AC009948.2	9	8	3	2	1	3	2	5	7	4	2	4	3	6	1	0	1	0
AC009948.3	0	0	1	0	0	1	0	1	1	1	3	0	1	0	0	0	0	0
AC009948.4	0	0	0	0	1	0	0	0	2	2	0	0	0	2	1	1	2	0
AC009948.5	11	3	0	8	0	0	1	5	6	2	2	4	1	1	0	0	0	0
AC009950.1	66	38	21	8	6	1	3	16	8	4	4	7	0	17	3	12	5	1
AC009951.1	2	9	0	0	0	0	0	4	1	0	0	4	0	1	0	0	0	0
AC009955.3	3	0	1	2	0	0	0	0	6	1	1	1	0	1	0	0	0	1
AC009955.4	0	0	0	0	0	0	0	0	0	0	0	0	0	0	0	0	0	0
AC009961.1	11	4	2	9	2	0	3	13	13	22	5	6	6	4	11	0	2	4
AC009961.2	1	0	0	1	0	0	0	1	0	0	0	0	0	0	0	0	0	0
AC009961.3	15	9	8	1	0	3	0	8	1	6	2	5	9	3	2	3	0	2
AC009962.1	2	3	1	1	1	1	1	0	1	2	2	0	0	0	0	0	0	0
AC009963.3	0	0	0	1	1	0	0	0	1	0	0	0	0	0	0	0	0	0
AC009963.4	11	6	9	6	8	2	1	9	8	3	8	5	7	6	2	7	1	2
AC009967.1	1	0	0	2	1	0	1	0	1	0	0	2	0	1	0	0	0	1
AC009974.1	35	33	23	16	14	5	12	27	41	33	27	23	7	11	11	2	11	5
AC009988.1	0	0	0	1	0	0	1	0	0	0	0	0	0	0	0	0	0	0
AC009996.1	2	5	4	7	1	0	0	3	12	4	13	13	1	6	3	4	1	1
AC009997.1	0	0	0	2	1	0	0	1	4	3	4	1	0	1	0	1	1	1
AC010082.1	0	3	0	0	0	0	0	0	0	0	0	0	0	0	0	0	0	0
AC010095.1	25	28	29	25	18	6	7	38	36	26	31	22	24	10	14	3	3	11
AC010096.1	0	0	0	0	0	1	0	0	0	0	0	0	0	0	0	0	0	0
AC010099.1	7	11	4	10	2	3	5	9	7	6	4	7	1	6	1	3	5	3
AC010127.1	2	0	0	0	1	0	1	0	0	0	0	1	0	0	0	0	1	0
AC010132.2	0	1	0	0	0	0	0	0	1	0	0	0	0	0	0	0	0	0
AC010132.4	0	0	0	1	0	0	0	0	0	0	0	0	0	0	0	0	0	0
AC010168.1	0	2	1	2	0	2	0	4	1	0	3	2	0	2	0	0	0	0
AC010168.2	8	8	6	5	1	2	0	9	15	9	3	9	2	7	0	8	3	4
AC010173.1	3	0	0	1	0	0	0	4	0	0	1	0	0	0	0	0	0	0
AC010175.1	0	0	0	0	1	0	0	0	0	0	0	0	1	0	0	0	1	0
AC010186.2	6	3	0	0	1	0	0	0	1	4	0	0	0	2	5	4	4	1
AC010186.3	4	10	1	0	6	0	0	4	0	2	0	3	0	2	2	3	3	2
AC010198.1	1	0	0	1	0	0	0	0	0	1	0	0	0	0	1	0	0	0
AC010198.2	1	0	1	2	0	0	0	0	1	0	1	0	2	0	0	1	0	1
AC010200.2	0	0	0	1	0	0	0	0	0	0	0	0	0	0	0	0	0	0
AC010201.1	2	9	4	0	0	0	2	5	3	2	1	1	0	3	0	0	4	2
AC010201.2	0	6	2	7	1	0	1	3	3	2	3	0	0	4	0	5	0	0
AC010202.1	0	0	0	0	0	0	1	0	0	0	0	0	0	0	0	0	0	0
AC010203.1	5	4	2	10	0	0	0	1	0	1	0	0	0	1	0	0	0	1
AC010203.2	0	1	0	1	0	0	0	0	0	0	0	0	0	0	0	0	0	0
AC010205.1	0	0	0	2	0	0	0	5	2	0	4	1	2	2	2	0	0	0
AC010210.1	4	0	2	0	0	1	1	5	0	1	3	1	3	0	1	1	4	1
AC010226.1	6	6	5	5	1	7	0	6	2	4	4	4	0	6	0	10	3	0
AC010234.1	2	1	2	1	2	0	1	0	2	2	2	2	3	1	0	0	1	2
AC010235.1	0	0	0	0	0	0	0	1	3	0	0	0	0	0	0	1	0	0
AC010240.1	1	0	0	1	0	0	0	0	2	0	1	0	0	0	0	0	0	0
AC010240.2	0	1	0	0	2	0	0	2	3	6	0	2	0	0	0	0	0	0
AC010245.2	1	2	1	1	0	0	0	0	1	0	2	0	2	0	0	1	0	0
AC010247.1	16	0	0	0	4	2	0	3	4	1	0	6	1	2	0	0	0	0
AC010247.2	2	0	0	0	0	0	0	0	1	1	0	0	1	1	0	2	0	0
AC010255.3	0	0	0	0	0	0	0	0	0	0	0	0	0	1	0	0	0	0
AC010261.1	0	0	0	0	0	0	0	1	0	1	0	0	0	0	0	0	0	0
AC010273.1	0	0	0	1	0	0	0	0	0	0	0	0	0	5	0	0	0	0
AC010273.2	0	1	2	0	0	0	0	0	4	0	2	0	2	0	0	1	0	0
AC010280.1	1	5	0	0	0	0	0	0	2	0	0	0	0	0	0	0	0	0
AC010285.1	0	1	1	0	0	2	1	0	1	0	1	0	0	0	0	0	0	1
AC010287.1	1	1	0	0	0	0	0	0	1	0	0	0	0	0	0	0	0	0
AC010300.1	8	10	5	3	7	0	1	0	7	14	13	6	5	4	2	0	0	0
AC010301.1	2	2	1	1	2	0	1	2	5	2	3	3	1	1	1	1	2	3
AC010306.1	1	0	0	4	0	0	0	0	3	0	0	1	0	1	1	0	0	0
AC010307.3	0	0	1	0	0	0	0	0	0	0	0	0	0	0	0	0	0	0
AC010307.4	1	0	0	0	0	0	0	0	0	0	0	0	0	0	0	0	0	1
AC010319.1	1	3	1	0	0	0	0	6	0	1	2	4	0	1	0	1	0	0
AC010319.3	1	0	0	0	0	0	0	1	0	0	2	0	0	0	0	0	0	0
AC010319.4	1	0	0	1	0	1	0	0	1	8	3	1	0	0	3	0	0	1
AC010320.4	1	0	1	0	0	0	0	0	0	0	0	0	0	0	0	0	0	0
AC010323.2	4	5	1	0	0	2	1	1	2	0	2	1	0	0	0	2	0	1
AC010326.1	3	0	1	1	1	0	1	2	1	2	1	3	0	2	0	1	1	1
AC010326.3	4	3	0	1	0	0	0	4	2	7	1	5	0	0	2	0	0	0
AC010326.4	52	76	37	29	40	5	9	46	136	44	53	46	28	36	10	12	11	9
AC010327.4	4	2	3	3	2	0	2	7	4	10	0	7	4	3	0	0	0	2
AC010328.2	0	1	2	1	1	0	0	1	2	2	0	0	0	0	0	0	0	0
AC010329.1	1	1	0	0	1	0	0	0	0	0	0	0	0	0	0	0	0	0
AC010329.2	0	0	0	0	0	0	0	1	0	0	0	0	0	0	0	0	0	0
AC010331.1	11	2	3	3	6	6	8	21	11	9	1	8	2	4	0	4	2	1
AC010333.1	0	0	0	0	0	0	0	4	0	0	0	0	0	0	0	0	0	0
AC010335.3	2	6	0	0	0	0	0	9	0	4	3	0	0	0	0	0	0	0
AC010336.1	9	5	9	4	0	2	0	17	3	0	0	1	0	2	0	0	0	0
AC010336.2	2	4	1	4	3	3	1	8	1	3	2	2	2	4	2	0	2	1
AC010336.4	0	0	0	0	0	0	0	0	1	0	1	0	0	0	0	0	0	0
AC010342.1	1	0	2	1	0	0	1	0	0	0	0	1	1	0	0	0	0	0
AC010343.1	226	239	146	113	85	72	50	165	226	152	176	143	224	146	62	76	77	41
AC010343.3	0	0	0	0	0	0	1	0	0	0	0	0	0	0	0	0	0	0
AC010359.1	3	0	0	2	0	0	0	3	4	1	0	0	0	0	0	1	0	0
AC010368.1	1	1	0	0	0	0	0	0	0	0	0	0	0	0	0	0	0	0
AC010376.1	0	0	0	0	0	1	0	0	0	0	0	0	0	0	0	0	0	0
AC010378.1	12	11	5	4	5	2	0	8	15	9	6	0	0	7	1	3	0	1
AC010401.1	1	0	1	2	0	0	0	2	0	0	0	0	1	0	1	0	0	0
AC010401.2	0	0	0	0	0	0	0	0	0	0	0	0	0	0	0	0	0	0
AC010409.1	5	7	2	4	0	1	0	3	3	1	5	3	0	2	1	2	1	1
AC010409.2	0	0	0	0	0	0	0	0	2	0	1	0	0	0	1	0	1	0
AC010422.1	0	0	0	0	1	0	0	0	0	0	0	1	0	1	0	0	1	0
AC010422.2	1	2	1	2	2	1	0	1	3	1	1	0	0	2	1	1	1	0
AC010422.3	3	2	1	1	1	1	0	1	1	2	2	0	0	0	0	0	0	1
AC010422.4	0	1	0	0	0	0	0	0	0	0	0	0	0	0	0	0	0	0
AC010422.6	0	0	0	0	1	0	0	0	0	0	0	0	0	0	0	0	0	0
AC010435.1	6	1	0	1	1	0	0	0	0	0	1	0	1	0	0	0	1	0
AC010442.1	2	2	0	0	0	1	0	2	2	1	1	0	1	1	1	1	0	0
AC010451.1	1	0	0	0	0	0	0	0	0	0	0	0	0	0	0	0	0	0
AC010460.3	0	1	1	1	1	0	1	1	1	1	2	2	2	0	0	0	0	0
AC010463.3	0	0	1	0	0	0	0	1	0	0	1	0	0	0	1	1	0	0
AC010468.1	17	11	13	7	3	5	3	13	7	6	5	9	16	5	6	3	3	2
AC010468.3	0	0	0	0	0	0	0	1	0	0	0	0	0	0	0	0	0	0
AC010469.1	3	2	1	1	2	0	0	1	5	4	1	5	6	0	1	1	4	1
AC010469.2	7	6	3	4	2	0	0	5	8	3	3	6	8	4	1	2	6	0
AC010476.1	1	2	0	1	1	0	0	0	1	0	0	0	0	1	0	1	1	0
AC010478.1	2	0	0	1	6	1	0	0	1	0	1	1	0	0	0	0	1	0
AC010487.1	0	0	0	0	0	0	0	1	0	0	0	0	0	0	0	0	0	0
AC010487.2	0	1	2	2	0	0	0	0	2	0	0	0	0	0	0	0	0	0
AC010491.1	4	3	3	0	2	1	2	4	2	5	7	2	0	2	0	3	0	0
AC010493.1	0	0	0	0	0	0	0	1	0	0	0	0	0	0	0	0	0	0
AC010503.4	13	5	14	10	4	2	3	15	6	7	4	6	3	12	5	1	2	5
AC010504.1	0	0	1	2	0	0	0	0	1	0	1	1	1	0	0	0	0	0
AC010519.1	0	1	0	0	0	0	0	0	1	1	0	0	2	0	0	0	0	0
AC010524.1	3	8	4	0	6	2	0	5	6	15	2	16	1	9	3	1	0	0
AC010530.1	0	3	1	1	3	0	0	0	2	0	1	0	0	0	0	0	0	1
AC010531.2	0	1	0	0	0	0	0	0	0	0	0	0	1	1	0	0	1	1
AC010531.3	1	5	0	1	0	1	0	2	0	0	1	0	0	0	0	1	0	0
AC010531.5	0	0	0	0	0	0	0	1	0	0	0	0	0	1	0	0	0	0
AC010531.6	6	7	4	6	5	3	1	7	10	0	5	5	3	2	2	0	8	3
AC010533.1	0	1	0	0	0	0	0	0	0	0	0	0	0	0	0	0	0	0
AC010536.1	1	1	0	0	0	0	0	0	0	1	0	3	0	1	0	0	0	0
AC010536.3	0	1	0	0	0	0	0	0	0	0	0	0	0	0	0	0	0	0
AC010538.1	0	0	0	2	0	0	0	0	0	0	1	0	0	0	0	0	0	0
AC010542.2	10	19	24	34	23	7	0	93	88	36	17	15	1	8	8	1	7	0
AC010542.5	0	2	2	2	0	0	0	0	3	1	4	0	5	0	1	0	1	0
AC010547.2	0	1	0	0	0	0	0	0	0	0	0	0	1	0	0	0	0	0
AC010547.5	0	0	0	0	0	0	0	0	0	1	0	0	0	0	0	0	1	0
AC010547.6	0	2	0	0	0	0	0	0	0	0	0	0	0	0	0	0	0	0
AC010547.7	1	0	1	0	0	0	0	1	1	0	1	0	2	0	0	0	0	0
AC010551.3	0	2	0	0	0	0	0	0	0	0	0	0	0	0	0	0	0	0
AC010615.1	1	2	1	1	0	0	0	3	1	2	3	3	0	1	2	1	0	0
AC010615.2	0	0	0	0	1	0	0	2	0	0	1	0	0	0	0	0	1	0
AC010616.1	0	1	0	0	0	0	0	0	0	0	0	0	0	0	0	0	0	0
AC010618.1	12	9	8	4	5	6	4	12	7	4	3	4	3	4	2	4	2	0
AC010618.3	4	12	1	6	3	1	0	9	11	12	4	5	5	2	4	2	0	0
AC010624.1	0	1	0	0	0	0	0	0	1	2	0	0	0	0	0	0	0	0
AC010627.1	0	1	1	0	0	0	0	5	2	1	3	0	1	1	0	1	0	0
AC010632.2	2	3	0	0	0	0	0	1	2	0	2	2	0	1	0	3	0	0
AC010642.2	307	286	230	248	212	76	93	348	346	377	429	418	251	166	138	96	104	54
AC010643.1	0	1	0	0	0	0	0	0	0	0	0	0	0	1	0	0	0	0
AC010650.1	7	2	3	2	1	0	0	6	5	2	2	3	5	1	3	1	0	0
AC010653.1	0	1	2	0	0	0	0	0	0	0	0	0	0	0	0	0	0	0
AC010653.3	0	0	0	0	0	0	0	1	0	0	0	0	0	0	0	0	0	0
AC010654.1	5	4	3	4	0	3	0	1	1	0	0	2	2	1	0	0	0	0
AC010677.1	9	9	7	6	5	4	0	8	12	11	5	6	10	11	2	3	3	1
AC010680.2	1	3	0	4	0	0	0	0	1	5	1	1	0	2	0	0	3	1
AC010680.3	0	1	0	0	0	0	2	2	2	1	0	0	0	0	0	3	0	0
AC010683.1	20	16	11	5	10	2	0	5	11	8	8	3	21	5	6	3	5	4
AC010719.1	31	37	13	13	15	7	1	30	45	43	20	24	7	19	11	10	11	11
AC010733.1	37	42	19	19	18	10	2	31	65	40	26	22	17	24	10	17	5	9
AC010735.2	0	1	0	0	0	0	1	0	0	0	0	0	0	2	0	0	0	0
AC010745.1	3	2	0	0	0	0	0	1	1	0	3	0	2	3	1	0	0	0
AC010746.1	1	0	0	0	0	0	0	0	0	0	0	1	0	0	0	0	0	0
AC010754.1	0	1	1	0	1	0	0	2	0	1	0	0	0	0	0	0	0	0
AC010761.1	0	1	0	0	0	0	0	0	4	3	1	2	0	2	0	1	1	1
AC010761.2	0	0	0	0	0	0	0	0	0	0	0	0	0	0	0	1	0	1
AC010761.3	0	0	0	1	0	0	0	0	0	0	0	0	0	0	0	0	0	0
AC010768.2	1	0	0	0	0	0	0	0	0	0	0	0	0	0	0	0	0	0
AC010768.3	0	1	0	0	0	0	0	0	1	1	1	0	0	1	0	0	0	0
AC010776.3	0	1	0	0	0	0	0	0	0	0	0	0	0	0	0	0	0	0
AC010809.1	0	1	0	1	0	0	0	0	0	0	0	0	1	0	0	0	0	0
AC010809.2	1	0	0	2	1	0	2	0	0	0	1	0	0	0	0	0	0	1
AC010809.3	0	1	0	0	0	0	0	0	0	0	0	0	0	0	0	0	0	0
AC010834.3	0	0	0	0	0	0	0	1	0	1	0	0	0	0	0	0	0	0
AC010867.1	0	0	0	0	0	0	0	4	0	0	0	0	0	0	0	0	0	0
AC010872.1	0	1	0	0	0	0	0	2	0	0	0	0	0	0	0	0	0	0
AC010883.1	11	11	6	4	5	1	4	11	13	8	1	3	5	2	0	5	1	2
AC010884.1	0	0	0	1	0	0	0	0	0	0	2	0	0	0	0	0	0	0
AC010886.1	0	0	0	0	0	0	1	0	0	0	0	0	0	0	0	0	0	0
AC010889.1	0	0	0	0	0	0	1	2	1	5	0	0	0	3	0	0	0	0
AC010894.1	1	0	2	2	0	0	0	3	2	1	1	1	0	0	1	0	0	1
AC010894.2	4	2	2	1	0	2	5	4	1	2	2	0	1	6	2	2	1	1
AC010894.3	0	0	2	0	0	0	0	1	0	0	0	0	0	0	0	0	0	0
AC010894.4	1	0	0	0	0	0	0	0	0	0	0	1	0	0	0	0	0	0
AC010894.5	3	3	0	0	1	1	0	2	1	0	1	1	0	6	1	1	0	0
AC010904.2	0	0	0	0	0	0	0	1	0	0	0	0	0	0	0	0	0	0
AC010913.1	1	2	0	0	1	0	0	1	2	0	0	0	0	1	0	0	0	0
AC010931.2	0	0	0	0	0	0	0	0	1	1	0	0	0	0	0	0	0	0
AC010969.2	11	3	9	1	2	3	2	5	6	0	12	4	3	4	2	4	5	2
AC010970.1	1	0	1	0	0	1	0	0	1	0	0	1	0	0	0	0	3	0
AC010976.1	4	0	4	2	0	0	0	2	3	0	0	0	0	1	0	1	0	0
AC010980.1	3	0	0	1	1	4	0	4	0	1	1	0	1	0	0	0	0	0
AC010997.4	0	0	0	0	0	0	0	2	0	1	0	0	0	0	0	0	0	0
AC010997.5	1	2	2	4	0	0	1	6	0	5	0	0	1	0	0	0	0	1
AC010997.6	0	4	0	0	0	0	0	1	0	1	0	0	0	1	0	0	0	0
AC010998.2	0	0	0	0	0	0	0	0	0	0	1	0	0	0	0	0	0	0
AC010998.3	17	24	11	18	10	2	10	24	13	9	10	4	4	3	3	1	4	9
AC010999.1	0	0	0	1	0	0	0	0	0	1	0	1	0	0	0	0	0	0
AC010999.2	6	1	0	4	2	2	1	3	0	1	2	4	0	3	5	0	1	4
AC011005.1	1	0	0	0	1	1	0	0	0	1	0	0	0	0	0	0	0	0
AC011008.2	0	0	2	2	0	0	0	0	0	0	0	0	0	0	0	0	0	0
AC011037.1	2	0	2	2	0	1	1	0	0	1	0	2	1	1	0	0	0	1
AC011043.1	7	45	5	7	22	6	9	69	7	35	10	10	9	10	3	1	16	11
AC011092.2	1	10	0	0	0	1	0	4	6	1	5	2	0	0	0	1	0	0
AC011139.1	1	0	1	0	2	0	0	0	1	1	1	0	0	0	0	0	0	0
AC011155.1	0	0	0	0	0	0	0	2	0	0	0	0	0	0	0	0	0	0
AC011195.2	0	1	0	0	0	0	0	0	0	1	0	0	0	0	0	0	0	0
AC011225.1	0	0	0	1	0	0	0	0	0	1	0	0	0	0	0	0	0	0
AC011242.1	0	0	0	0	0	0	0	1	0	0	3	0	1	0	2	0	0	0
AC011243.1	0	0	0	2	1	0	1	3	2	1	1	0	0	1	0	0	0	0
AC011247.1	0	0	0	1	0	0	0	2	0	0	0	0	0	4	0	0	0	0
AC011270.1	1	0	1	2	0	1	0	0	2	0	1	1	0	1	1	0	0	0
AC011276.1	0	0	0	0	1	1	0	1	0	0	0	0	0	0	0	0	0	0
AC011287.1	5	0	2	0	0	0	4	1	0	4	1	5	0	0	1	2	4	1
AC011290.1	0	0	0	1	0	0	0	0	0	0	0	0	0	1	0	0	0	0
AC011290.2	2	0	0	1	1	1	0	0	5	5	1	1	1	3	0	1	1	0
AC011298.1	7	25	14	11	12	3	0	15	14	38	27	36	10	7	5	0	0	0
AC011306.1	0	0	0	0	0	0	0	1	0	1	0	0	0	0	0	0	0	0
AC011330.1	0	0	0	0	1	0	0	0	0	0	0	1	0	0	0	0	0	0
AC011337.1	1	9	2	0	5	1	2	0	4	3	4	6	1	0	1	1	1	0
AC011365.1	5	12	3	5	3	1	3	11	6	13	4	3	0	4	1	0	5	0
AC011365.2	0	0	0	0	4	0	0	0	0	0	0	0	0	0	0	0	0	0
AC011369.2	0	0	1	0	0	0	0	0	0	0	0	0	0	0	0	0	0	0
AC011374.1	2	0	1	0	0	0	0	0	0	0	0	1	0	0	1	0	0	1
AC011374.2	14	13	15	9	22	4	2	14	29	21	15	35	2	29	10	11	10	0
AC011379.1	0	1	1	2	0	0	0	0	3	1	2	6	0	0	0	0	0	0
AC011379.2	2	5	0	1	1	0	1	8	6	0	2	0	0	2	0	0	1	2
AC011396.3	0	1	0	0	0	0	0	0	0	0	0	0	0	0	0	0	0	0
AC011405.1	1	4	1	0	0	0	0	4	0	0	3	1	1	0	2	0	0	0
AC011416.2	0	0	0	0	1	0	0	0	0	0	1	0	0	0	0	0	0	1
AC011416.4	2	2	0	0	0	1	0	5	1	0	4	0	0	0	0	3	0	0
AC011443.1	6	6	10	0	3	2	0	12	5	11	4	1	1	9	6	0	0	0
AC011444.1	0	0	1	0	0	0	0	0	0	0	1	2	0	0	1	0	0	0
AC011444.2	0	0	1	0	2	0	0	3	0	0	0	0	0	0	0	0	0	0
AC011444.4	1	17	1	7	0	0	0	1	0	0	0	0	12	0	0	1	4	0
AC011445.2	6	13	8	2	6	0	7	10	12	10	6	10	4	10	3	3	9	7
AC011446.1	0	1	1	1	0	0	0	0	0	0	0	0	0	0	0	0	0	0
AC011447.3	19	11	12	12	5	1	0	11	11	34	8	14	1	13	6	12	10	3
AC011447.6	0	0	0	0	1	0	0	0	0	0	0	1	0	0	0	0	0	0
AC011447.7	0	1	0	0	0	0	0	0	0	1	0	0	0	2	1	3	1	0
AC011448.1	0	0	0	1	0	0	0	1	0	0	0	0	0	0	0	0	0	0
AC011450.1	1	0	0	0	2	0	0	4	0	0	0	0	0	1	0	0	3	0
AC011451.2	1	1	0	0	0	0	0	0	0	0	0	0	0	0	0	0	0	0
AC011451.3	0	0	1	0	0	0	0	0	0	0	0	0	0	0	0	0	0	1
AC011455.1	0	0	0	0	0	0	0	0	0	0	0	0	0	0	0	0	0	0
AC011458.1	0	0	0	0	1	0	0	5	1	2	0	0	0	0	0	0	0	0
AC011461.1	0	2	2	2	0	0	0	0	1	0	1	1	0	0	1	0	0	0
AC011462.1	0	1	0	0	0	0	0	0	0	0	0	0	0	0	0	0	0	0
AC011462.4	0	2	1	0	0	0	0	1	0	0	0	0	0	0	0	0	0	0
AC011466.4	1	0	3	0	0	0	0	0	0	0	1	0	0	0	0	0	2	0
AC011467.5	1	0	0	0	0	0	0	0	2	0	0	0	0	0	0	0	0	0
AC011468.1	6	12	2	2	2	0	1	3	5	11	1	5	1	3	0	1	1	0
AC011468.3	1	0	0	0	0	0	0	0	0	0	0	2	0	0	0	0	0	0
AC011468.4	0	0	0	1	2	0	0	0	0	1	0	1	0	0	0	0	0	0
AC011468.5	5	2	0	1	2	0	2	1	5	1	5	3	2	2	0	2	2	1
AC011471.2	0	8	4	0	0	0	0	16	6	2	4	2	3	4	3	0	1	0
AC011472.1	0	0	0	0	1	0	1	0	0	2	1	0	0	0	0	0	0	0
AC011472.2	7	0	0	0	5	0	1	2	5	1	1	1	1	0	1	0	0	1
AC011472.3	0	1	3	1	2	0	1	0	2	1	1	2	2	1	0	0	0	0
AC011472.4	1	3	1	3	2	0	0	0	0	2	1	2	0	0	0	1	0	1
AC011474.4	0	0	1	0	0	0	0	0	0	0	0	0	0	0	0	0	0	0
AC011475.1	0	1	0	0	0	0	0	0	0	0	0	0	0	1	0	0	0	0
AC011476.1	2	1	2	0	1	0	0	0	0	0	0	1	1	2	0	0	3	2
AC011476.3	4	1	0	1	0	3	0	0	0	1	1	7	0	0	1	0	0	0
AC011477.1	22	12	9	5	9	0	0	11	10	11	5	4	0	12	0	1	1	0
AC011477.2	4	3	0	0	5	1	2	9	2	0	4	3	1	2	0	3	1	1
AC011477.5	0	1	0	0	0	0	0	0	0	0	0	0	0	0	0	0	0	0
AC011478.1	0	0	2	0	0	0	0	0	0	0	0	0	0	0	0	0	0	0
AC011479.1	0	0	0	0	0	0	0	2	0	0	0	0	0	0	0	0	0	0
AC011479.2	3	0	0	0	1	0	0	0	0	0	0	0	0	0	0	0	0	0
AC011481.1	5	7	1	0	3	0	3	1	5	3	2	2	0	3	0	3	0	2
AC011481.2	2	1	0	3	0	0	0	3	1	2	0	1	0	0	0	0	0	0
AC011483.1	0	0	0	0	1	0	0	1	0	0	2	1	3	1	0	0	0	0
AC011483.2	0	0	0	0	1	0	0	0	0	0	0	0	0	0	0	0	0	0
AC011484.1	0	1	0	0	0	0	0	0	0	0	0	0	0	1	0	0	0	0
AC011487.3	1	0	0	0	0	0	0	0	1	1	0	0	0	1	0	0	0	0
AC011489.1	4	7	5	7	8	3	1	7	6	5	1	10	2	0	1	0	2	3
AC011491.2	4	0	0	0	0	0	0	0	0	0	0	0	0	0	0	0	0	0
AC011491.3	0	0	0	0	1	0	0	0	0	0	0	0	0	0	0	0	0	0
AC011495.1	38	22	28	19	10	10	6	22	11	10	14	16	15	9	9	4	6	0
AC011495.2	0	0	0	0	0	0	0	2	0	0	0	0	0	0	0	0	0	0
AC011497.2	2	3	2	2	0	0	0	0	2	0	1	1	1	1	0	1	0	0
AC011498.1	0	0	0	1	0	0	0	2	0	1	1	0	0	1	3	2	1	0
AC011498.4	0	5	0	0	0	0	0	0	1	1	0	1	0	0	0	0	0	0
AC011498.5	1	1	1	0	1	1	0	0	0	0	0	2	1	0	0	0	0	0
AC011498.6	2	0	0	0	0	0	0	0	0	0	0	0	0	1	0	0	0	0
AC011498.7	73	61	21	32	14	9	4	73	63	39	24	35	5	19	13	14	6	2
AC011503.2	0	2	0	0	0	0	0	0	0	0	0	0	0	0	0	0	0	0
AC011506.1	6	1	1	1	1	1	0	4	3	0	4	2	2	0	0	0	0	1
AC011509.2	0	0	0	0	0	0	2	0	0	0	1	0	0	2	0	0	0	0
AC011511.1	0	0	1	0	0	0	0	0	0	0	0	0	0	0	0	1	0	1
AC011511.2	1	0	0	2	0	0	0	0	0	0	0	0	0	0	0	0	0	0
AC011523.1	1	9	6	4	3	0	0	5	2	0	7	5	8	0	1	0	0	0
AC011558.1	1	1	0	0	0	0	0	0	0	0	0	0	0	0	0	0	0	0
AC011591.2	1	0	0	0	0	0	0	0	1	0	0	0	0	0	0	0	0	0
AC011592.1	0	0	0	0	0	0	0	1	0	0	0	0	0	0	0	0	0	0
AC011595.2	0	1	1	0	0	0	0	0	0	0	0	0	0	0	0	0	0	0
AC011601.1	0	2	0	0	0	1	0	0	0	0	0	1	0	0	0	0	0	0
AC011603.2	2	2	6	0	0	1	0	1	12	7	2	3	4	2	0	0	0	0
AC011603.4	1	0	0	0	0	0	0	0	0	0	0	0	0	0	0	0	0	0
AC011604.1	0	1	0	0	0	0	0	0	0	0	0	0	0	0	0	0	0	0
AC011611.1	0	2	0	1	1	0	1	2	1	1	0	2	0	1	0	0	1	0
AC011611.4	1	1	1	0	2	0	0	0	3	0	1	0	0	0	0	0	0	0
AC011611.5	6	11	11	5	2	1	0	5	18	14	9	4	11	4	4	1	2	0
AC011625.1	0	0	0	0	1	0	0	0	0	0	0	0	0	0	0	0	0	0
AC011676.4	0	0	2	0	0	0	0	0	1	0	0	0	0	0	0	0	0	0
AC011676.5	3	3	1	3	0	2	0	4	3	10	7	3	0	0	1	1	0	1
AC011700.1	0	0	0	0	0	0	0	1	0	0	0	0	0	0	0	0	0	0
AC011712.1	1	0	0	0	0	0	0	0	0	0	0	0	0	0	0	0	0	0
AC011726.2	0	0	1	0	0	0	0	0	1	1	0	1	0	0	0	0	0	0
AC011731.1	2	3	0	2	0	0	1	1	0	1	0	1	0	0	0	0	0	0
AC011742.2	2	2	1	0	0	1	0	3	2	2	2	0	0	1	0	0	0	1
AC011747.2	0	0	1	0	0	0	0	0	0	0	0	3	0	0	0	0	0	0
AC011753.1	5	1	0	4	1	0	0	2	0	0	2	2	1	2	1	1	1	1
AC011753.3	1	2	0	1	1	0	0	1	0	0	0	2	0	0	0	0	0	0
AC011754.1	1	0	0	2	0	1	0	0	6	2	1	0	0	0	1	0	0	0
AC011755.1	0	5	0	0	0	0	0	0	2	0	1	0	0	0	0	0	0	0
AC011773.3	0	2	4	0	0	0	0	1	5	1	0	1	3	0	2	0	1	3
AC011773.4	0	0	0	0	1	0	0	0	0	1	0	0	0	2	0	0	0	0
AC011815.1	11	11	12	4	6	3	2	16	16	4	24	9	6	6	3	2	2	4
AC011815.2	21	12	6	4	1	12	0	18	28	24	9	20	0	13	0	4	0	2
AC011815.3	0	0	0	0	0	0	0	1	0	0	0	0	0	0	0	0	0	0
AC011825.1	8	10	1	1	3	6	1	10	9	4	5	4	4	0	2	6	7	1
AC011825.2	0	0	0	0	0	0	0	1	0	0	0	0	0	0	0	0	0	0
AC011825.4	0	1	0	0	2	0	0	1	0	1	0	2	0	0	0	0	0	0
AC011840.2	0	0	1	0	0	0	0	0	0	0	0	0	0	0	0	0	0	0
AC011853.2	0	0	0	1	0	0	0	0	0	0	0	0	0	0	0	0	0	0
AC011893.1	2	0	0	0	0	0	0	0	0	0	0	0	0	0	1	0	0	0
AC011897.1	0	0	0	0	0	0	3	0	0	0	0	0	0	0	0	0	0	0
AC011899.2	11	11	7	2	11	16	1	6	6	13	13	10	4	5	7	5	5	0
AC011899.3	0	0	0	0	0	0	0	1	1	0	0	0	0	0	0	0	0	0
AC011900.1	0	0	0	0	0	0	0	0	0	0	0	0	0	0	0	0	0	0
AC011912.1	2	0	0	0	0	0	0	0	0	3	2	3	0	1	0	0	0	0
AC011921.1	5	2	1	2	1	1	0	2	6	2	4	1	1	1	5	1	3	1
AC011921.3	10	2	5	3	4	0	1	7	4	1	9	5	5	3	2	0	0	0
AC011933.1	8	14	9	8	1	4	2	6	5	4	7	3	6	5	2	1	1	1
AC011933.2	0	0	1	0	0	0	0	0	0	0	0	0	0	0	1	0	0	0
AC011933.4	0	1	0	3	0	0	0	0	0	0	0	0	0	0	0	0	0	0
AC011939.1	0	2	0	0	2	1	0	1	0	0	1	1	1	0	0	0	0	1
AC011939.2	1	3	0	1	1	0	0	0	0	0	1	1	0	0	0	0	1	0
AC011939.3	0	1	0	1	1	0	0	7	0	1	0	0	0	0	0	0	0	0
AC011944.1	10	0	0	0	0	1	0	0	0	1	0	0	0	8	0	2	1	0
AC011978.2	3	2	7	6	4	0	3	3	0	2	2	0	1	0	0	2	0	0
AC011979.1	94	69	33	40	31	25	8	40	33	36	45	51	39	34	20	23	24	8
AC011990.1	1	0	0	0	0	0	0	0	0	0	0	0	0	0	0	0	0	0
AC011997.1	0	0	0	0	0	0	0	3	4	2	2	1	0	1	0	0	0	1
AC011998.1	1	0	0	0	0	0	0	0	1	0	0	0	3	0	0	0	0	0
AC012038.1	0	1	0	0	0	0	0	0	0	0	0	0	0	0	0	0	0	0
AC012065.2	6	5	2	1	3	0	2	5	5	6	7	5	4	5	2	3	2	0
AC012065.3	0	0	3	0	0	0	0	1	0	0	0	0	0	0	0	2	0	0
AC012065.4	4	4	1	2	0	0	0	0	1	0	0	0	0	0	0	0	2	3
AC012065.5	3	5	2	4	4	3	0	6	8	5	7	2	8	5	4	3	3	2
AC012066.1	1	2	2	1	1	2	1	1	0	2	0	1	0	0	1	0	0	0
AC012073.1	1	1	0	2	1	0	4	2	6	5	5	3	0	2	1	0	4	0
AC012100.1	2	1	0	1	0	0	0	4	1	1	1	0	0	1	1	0	0	0
AC012100.2	1	0	0	0	1	0	0	0	0	0	0	0	0	0	0	0	0	0
AC012100.3	1	0	0	0	0	0	0	2	1	0	0	0	1	2	0	0	0	0
AC012123.2	0	0	1	0	0	0	0	1	0	1	0	0	1	1	0	1	1	0
AC012146.1	83	62	23	49	24	19	3	40	63	49	41	37	19	49	15	34	30	13
AC012150.1	1	1	0	0	0	1	0	0	0	0	0	0	0	1	0	0	0	0
AC012157.1	0	1	0	0	1	0	0	0	1	0	0	3	0	0	0	0	0	0
AC012158.1	7	1	5	6	0	1	2	6	6	1	0	2	1	2	2	1	0	0
AC012170.1	0	1	0	0	0	0	0	0	0	0	0	0	0	0	0	0	1	1
AC012170.2	1	0	1	0	0	0	0	0	0	0	0	0	0	0	0	0	0	0
AC012170.3	3	2	0	0	0	0	0	0	0	0	0	0	0	0	0	0	0	0
AC012173.1	0	0	0	1	0	0	0	0	0	0	0	0	0	0	0	0	0	0
AC012181.1	2	0	0	2	2	0	0	0	3	3	1	0	3	3	2	0	3	2
AC012181.2	1	3	0	0	1	0	1	1	7	2	1	5	1	2	0	2	2	0
AC012181.3	1	1	1	0	1	0	1	0	1	1	0	1	0	0	0	0	0	0
AC012184.1	0	4	0	0	0	0	0	0	0	0	0	1	0	1	0	0	0	0
AC012184.3	15	2	8	2	1	1	0	4	6	1	2	1	0	4	3	1	0	0
AC012186.2	0	0	0	0	0	0	1	0	0	0	0	0	0	0	0	1	0	0
AC012213.1	0	0	0	1	0	0	2	0	0	0	0	0	0	0	0	0	0	0
AC012213.3	0	0	0	0	5	0	0	0	0	0	1	0	2	0	0	0	0	0
AC012213.4	0	1	0	0	0	1	3	0	0	0	0	0	1	0	0	0	0	0
AC012229.1	0	0	3	0	2	0	0	0	0	0	0	0	0	0	2	0	0	0
AC012236.1	3	4	2	2	2	0	0	5	4	2	7	8	1	6	0	0	1	1
AC012254.1	1	0	2	0	0	0	0	0	0	0	0	0	0	0	0	0	0	0
AC012254.3	0	0	0	1	0	0	0	1	0	0	0	0	0	0	0	0	0	0
AC012254.4	0	2	1	0	0	0	0	0	0	0	0	0	0	0	0	0	0	0
AC012291.1	0	0	1	0	0	0	0	0	0	0	1	0	0	0	0	0	0	0
AC012306.2	5	3	2	2	3	1	0	3	1	1	2	0	0	1	1	0	0	0
AC012307.1	0	0	1	0	0	0	0	0	0	0	0	0	0	0	0	0	0	0
AC012313.1	5	1	3	3	1	0	0	1	1	2	0	0	2	2	1	1	0	1
AC012313.10	1	0	0	0	0	0	0	0	0	0	0	0	0	0	0	0	0	0
AC012313.2	0	1	0	0	0	0	0	1	0	0	0	0	0	0	0	0	0	0
AC012313.5	13	10	5	1	1	1	1	3	8	11	5	9	0	5	1	2	5	3
AC012313.6	0	0	0	2	0	0	0	0	0	0	0	0	0	0	0	0	0	0
AC012313.7	3	2	0	2	0	0	0	0	0	0	1	0	0	1	0	0	0	0
AC012313.9	0	0	0	0	0	0	0	1	0	0	0	4	0	0	0	0	1	0
AC012317.1	0	0	1	0	0	0	0	1	0	1	0	0	0	0	0	0	0	0
AC012317.2	2	0	0	2	0	0	1	1	1	0	0	0	3	0	0	0	0	0
AC012339.1	0	1	0	0	0	0	0	0	0	0	0	0	0	0	0	0	0	0
AC012354.2	11	8	6	9	5	2	2	7	21	10	13	14	16	9	6	7	5	2
AC012358.1	0	0	1	0	0	0	0	0	0	0	0	0	0	0	0	0	0	0
AC012358.2	0	0	2	0	0	0	0	0	0	0	0	0	0	0	0	0	0	0
AC012358.3	1	3	5	1	0	0	0	3	1	3	2	1	0	1	1	3	5	1
AC012360.1	2	0	0	1	0	0	0	2	0	1	0	0	1	0	0	0	0	1
AC012360.2	3	0	0	0	0	0	0	2	3	0	0	0	0	0	2	0	0	0
AC012360.3	26	26	20	17	6	3	3	16	16	14	16	7	15	18	2	10	23	2
AC012368.1	8	5	3	7	2	0	1	7	3	19	5	6	0	3	0	4	7	1
AC012370.1	0	1	0	0	0	0	0	1	0	0	0	0	3	0	0	1	0	1
AC012379.1	5	0	0	0	0	0	0	1	3	0	0	0	0	0	0	0	0	0
AC012400.1	7	0	0	0	1	0	0	0	0	0	0	0	0	0	0	0	0	0
AC012404.1	1	3	0	0	0	1	0	2	0	0	0	0	0	1	0	0	0	0
AC012409.2	0	0	0	0	2	0	0	1	0	0	0	0	0	0	0	0	0	1
AC012409.3	0	0	1	0	2	1	0	3	0	0	2	4	0	0	0	0	0	0
AC012409.5	0	5	0	0	0	1	0	6	8	0	3	0	0	1	0	0	0	0
AC012414.4	1	0	0	0	0	0	0	0	0	0	0	0	0	0	0	0	0	0
AC012414.7	1	0	1	0	0	0	0	1	1	0	0	0	0	0	0	0	0	0
AC012417.1	3	1	0	2	0	0	0	0	0	0	0	2	0	0	0	0	0	0
AC012435.1	1	0	1	0	0	0	0	0	0	0	0	0	1	0	0	0	0	0
AC012435.2	1	0	0	1	1	0	0	0	0	0	1	1	0	0	0	0	0	0
AC012442.2	2	0	1	0	0	0	0	0	0	2	0	0	0	0	1	0	0	0
AC012443.1	0	1	1	0	0	1	0	0	3	2	2	3	0	0	1	0	0	0
AC012447.1	0	0	0	0	0	1	0	0	0	0	1	0	0	0	0	0	0	0
AC012464.2	0	0	5	2	0	0	0	1	0	1	3	1	1	2	0	0	0	2
AC012464.3	0	1	0	0	0	0	0	0	0	0	0	0	0	0	0	0	0	0
AC012467.1	0	1	0	1	0	0	0	2	1	1	0	0	0	1	0	0	0	0
AC012467.2	8	7	5	5	2	1	1	6	2	2	1	5	3	1	0	1	1	0
AC012485.2	3	0	1	4	0	0	0	5	15	7	0	1	5	0	0	0	0	0
AC012485.3	4	2	0	2	2	0	0	7	3	4	4	1	0	0	0	0	0	0
AC012493.1	0	0	0	0	0	0	0	1	0	1	0	0	0	0	0	0	0	0
AC012493.2	0	0	0	0	0	0	0	1	0	0	0	0	0	0	0	0	0	0
AC012498.1	2	0	0	1	1	0	1	1	2	2	1	2	1	2	0	0	0	0
AC012498.2	3	3	0	1	2	1	0	4	5	1	0	4	2	3	1	0	1	0
AC012501.2	0	1	0	0	0	0	0	1	0	0	0	0	0	0	1	0	0	0
AC012507.2	0	1	0	0	0	0	0	0	0	1	1	0	4	0	0	0	0	0
AC012510.1	5	5	5	3	4	4	3	1	3	3	1	3	1	5	0	2	3	1
AC012511.1	0	0	0	0	1	0	0	1	0	0	0	0	0	0	0	0	2	0
AC012512.1	1	0	0	2	0	0	0	0	1	0	0	0	0	0	0	0	0	0
AC012513.2	0	0	0	1	0	0	0	0	1	0	0	0	0	1	0	0	0	0
AC012513.3	10	3	1	2	1	0	0	3	4	5	5	1	0	3	1	1	3	0
AC012519.1	2	3	3	1	0	0	0	1	0	3	1	0	0	0	2	0	0	0
AC012555.1	0	0	0	1	0	0	0	0	0	0	0	0	0	0	0	0	0	0
AC012557.2	1	0	1	0	0	0	0	4	0	0	0	0	0	0	0	0	0	0
AC012557.3	0	0	2	0	0	0	2	0	1	3	3	1	5	1	0	0	0	1
AC012558.1	0	0	0	0	0	1	0	0	1	0	0	0	0	0	0	0	0	0
AC012560.1	0	0	0	3	0	0	0	1	0	0	0	0	0	0	0	0	0	1
AC012569.1	0	0	0	0	0	0	0	1	0	0	0	0	0	0	0	0	0	0
AC012588.1	0	0	0	0	0	1	0	2	0	0	0	0	0	0	0	0	0	0
AC012593.1	0	0	0	0	3	0	0	0	1	1	0	0	0	0	0	0	0	0
AC012603.1	0	0	0	0	0	1	0	2	0	1	0	1	0	0	0	0	0	1
AC012615.1	13	9	11	15	3	2	3	11	8	6	8	6	8	4	0	1	2	0
AC012617.1	1	0	0	0	0	0	0	0	3	0	0	0	0	0	0	0	0	0
AC012618.1	7	12	8	6	5	4	4	14	9	4	7	5	12	6	1	0	4	2
AC012618.2	6	5	3	1	1	4	2	3	6	1	2	0	3	4	2	1	0	0
AC012618.3	1	0	1	0	0	0	0	0	0	0	3	0	0	0	0	0	1	0
AC012629.2	0	0	0	0	0	0	0	1	0	0	0	0	1	0	0	0	1	0
AC012640.2	4	1	7	9	4	3	1	8	12	14	6	11	3	7	0	0	0	3
AC012640.3	2	0	1	4	1	0	0	2	2	3	3	0	1	0	0	0	0	0
AC012640.4	6	4	10	6	3	1	1	24	2	8	11	2	2	5	1	0	0	3
AC012645.1	13	3	2	1	0	0	1	0	5	3	0	0	3	3	1	4	0	2
AC012645.2	2	0	8	2	0	5	0	4	0	9	1	2	0	0	1	0	0	1
AC012645.3	0	3	0	0	1	0	0	0	0	0	0	0	0	3	0	0	0	0
AC012645.4	0	0	0	4	2	0	0	0	0	2	0	0	0	5	1	0	0	0
AC012651.1	3	1	1	3	0	2	0	5	4	4	1	0	0	1	0	1	3	0
AC012671.1	6	10	4	2	2	0	2	9	1	2	5	4	5	9	5	2	4	5
AC012676.1	0	3	0	0	0	0	0	0	0	0	1	2	0	0	0	0	0	0
AC012676.2	1	0	0	0	0	0	0	0	0	0	0	0	0	0	0	0	0	0
AC012676.3	3	1	0	0	0	0	0	0	0	1	0	0	0	0	0	0	0	0
AC012676.4	1	1	0	0	0	0	1	1	1	0	0	0	0	1	0	0	0	0
AC012676.5	7	4	5	2	0	6	0	7	18	19	4	8	0	14	0	3	2	0
AC013244.1	0	5	0	2	1	0	0	3	0	0	3	0	3	1	0	0	0	0
AC013244.2	0	1	0	0	0	0	0	0	0	0	0	0	0	0	0	0	0	0
AC013248.2	473	504	310	263	163	153	131	381	241	173	230	148	278	114	79	87	94	56
AC013262.1	2	0	1	4	1	0	0	3	0	1	0	0	0	0	0	1	0	0
AC013264.1	28	9	5	3	8	2	3	7	15	25	14	5	10	36	8	9	11	1
AC013267.1	2	6	1	2	2	1	0	2	3	7	1	2	1	2	1	3	3	0
AC013275.1	0	0	0	0	0	1	0	1	0	0	0	0	0	0	0	0	0	0
AC013283.1	1	2	0	1	0	0	0	1	0	4	0	0	2	4	0	1	0	0
AC013290.1	0	0	1	0	0	0	0	0	0	0	0	0	0	0	0	0	0	0
AC013355.1	0	0	0	0	0	0	1	0	0	0	0	0	0	0	0	0	0	0
AC013356.1	11	12	10	10	3	3	3	8	14	7	15	13	10	13	4	6	5	6
AC013391.3	0	1	0	0	0	0	0	0	0	0	0	0	0	0	0	0	0	0
AC013394.1	0	0	0	1	1	1	0	0	0	0	5	2	0	0	0	0	0	0
AC013399.1	0	0	1	0	0	0	1	1	0	0	0	0	0	0	0	0	0	0
AC013400.1	1	5	3	2	1	0	0	0	2	1	1	2	1	0	0	0	0	0
AC013403.2	7	3	1	2	1	0	1	3	0	1	2	0	0	2	2	0	1	0
AC013404.1	3	5	2	2	0	1	0	0	2	1	1	1	3	0	3	0	3	1
AC013410.2	2	6	4	5	3	9	0	8	14	11	10	4	1	2	2	0	0	5
AC013429.1	0	0	0	0	0	0	1	0	0	2	0	3	4	1	0	1	0	1
AC013429.2	0	3	1	3	2	1	0	1	3	2	0	3	7	2	1	0	0	0
AC013452.1	12	6	4	5	1	8	1	5	7	5	3	2	11	4	6	1	4	0
AC013460.1	0	1	0	0	0	0	0	0	2	0	0	0	0	1	0	0	0	0
AC013468.1	1	6	1	1	0	0	0	0	0	0	0	0	0	1	0	0	0	0
AC013470.2	0	1	0	3	0	1	0	1	0	3	4	1	3	2	0	0	0	2
AC013470.3	12	5	4	2	2	1	0	2	2	2	3	6	1	3	2	0	1	0
AC013472.1	0	0	0	0	3	0	0	0	0	0	0	0	0	0	0	0	0	0
AC013474.1	0	1	0	0	0	0	0	0	0	0	0	0	0	0	0	0	0	0
AC013488.1	0	0	0	1	0	0	0	0	0	0	0	0	0	0	0	0	0	0
AC013549.1	2	0	0	0	0	0	0	5	0	0	0	2	3	0	0	0	0	0
AC013549.2	7	3	0	5	1	1	0	9	4	0	1	1	1	1	0	0	0	0
AC013553.1	2	1	1	1	0	0	0	0	1	0	0	0	0	0	0	0	0	0
AC013553.2	0	0	1	0	0	0	0	1	0	0	0	0	0	0	0	0	0	0
AC013553.3	0	0	0	0	0	0	0	3	0	0	0	0	0	0	0	0	0	0
AC013553.4	2	0	3	0	0	0	0	0	0	0	0	1	0	0	0	0	0	0
AC013564.1	1	7	0	0	1	0	0	0	6	3	4	0	0	0	0	1	1	0
AC013643.2	0	0	0	0	0	0	0	1	0	0	0	0	0	0	0	0	0	0
AC013652.1	0	2	1	0	0	0	1	3	0	0	1	1	1	0	0	2	0	0
AC013726.1	4	1	1	4	0	0	1	5	3	2	2	4	1	3	0	0	0	0
AC013731.1	2	11	1	2	0	0	0	3	3	0	2	2	1	7	0	1	0	1
AC013787.1	13	26	7	13	3	4	2	9	10	3	10	9	13	4	5	6	2	6
AC013828.1	0	0	2	0	0	0	1	0	1	0	4	0	1	2	1	1	0	1
AC015468.3	1	0	0	0	0	0	0	1	0	0	0	0	1	0	0	0	0	0
AC015522.1	0	0	0	0	0	0	0	1	0	0	0	0	0	0	0	0	0	0
AC015563.2	0	0	1	0	2	0	0	0	0	1	0	1	1	0	0	0	0	0
AC015688.4	0	0	0	0	1	0	0	0	0	0	0	0	0	0	0	0	0	0
AC015688.7	0	0	0	0	0	0	0	0	0	0	0	0	0	0	0	0	0	0
AC015689.1	0	1	0	0	0	0	0	0	2	0	0	0	0	0	1	0	0	0
AC015689.2	1	0	0	0	0	0	0	0	0	0	0	0	0	0	0	0	0	0
AC015691.1	0	2	0	0	0	0	0	2	0	0	0	1	0	0	0	0	0	1
AC015712.1	1	0	0	0	0	0	0	3	0	0	0	1	0	0	0	0	0	0
AC015712.2	33	25	14	14	11	5	2	17	27	14	19	12	7	16	1	0	8	9
AC015712.6	0	0	1	0	0	0	0	0	0	1	0	2	0	0	0	0	0	0
AC015720.1	0	1	0	2	1	1	0	1	1	0	0	0	3	0	0	0	0	0
AC015720.2	2	3	2	4	1	1	1	4	5	0	2	2	3	1	1	1	2	0
AC015722.2	0	2	0	0	0	0	0	0	0	0	0	0	0	0	0	0	0	0
AC015724.1	5	7	2	4	0	2	3	4	7	12	8	2	10	6	2	3	5	2
AC015726.1	8	15	7	12	6	2	2	11	5	9	2	10	2	6	2	1	3	4
AC015726.3	0	0	1	0	0	0	0	0	0	0	0	0	0	0	3	0	0	0
AC015727.1	4	1	1	2	0	0	0	8	5	8	4	6	1	2	0	2	2	1
AC015743.1	2	2	2	1	4	0	0	7	2	1	1	2	4	1	0	0	0	0
AC015795.1	0	2	3	0	0	2	0	2	1	3	2	3	3	1	0	0	0	1
AC015799.1	1	2	1	2	1	1	2	12	2	4	6	5	0	9	0	0	1	0
AC015801.1	1	1	1	5	0	0	0	1	1	3	0	0	2	2	1	0	0	1
AC015802.2	0	0	0	0	0	0	0	1	0	0	0	0	0	0	1	0	0	0
AC015802.3	1	1	0	1	0	0	2	1	1	0	0	0	1	0	0	0	0	1
AC015802.4	0	1	0	0	1	0	0	0	0	0	0	0	0	0	0	1	1	0
AC015802.5	2	1	0	0	0	0	0	0	1	0	0	0	0	1	0	0	0	0
AC015802.6	1	1	1	3	5	0	0	2	3	0	1	0	0	0	0	0	0	0
AC015813.1	9	12	3	3	1	1	1	5	6	2	2	4	0	3	1	0	1	3
AC015813.3	0	1	0	0	0	0	0	0	0	0	0	0	0	0	0	0	0	0
AC015813.4	0	0	0	0	0	0	0	2	0	0	0	0	0	0	0	0	0	0
AC015813.5	13	1	1	1	0	0	0	0	6	1	0	1	0	2	0	1	0	0
AC015813.6	5	3	1	5	4	1	1	9	3	13	13	8	0	6	1	7	7	2
AC015813.7	0	0	0	0	0	0	0	0	0	0	0	0	2	0	0	0	0	0
AC015818.2	0	0	0	1	0	1	0	0	0	0	0	0	0	0	0	0	0	0
AC015819.1	4	2	1	0	0	0	1	0	0	1	0	0	0	0	0	0	1	0
AC015819.2	1	0	0	0	0	0	0	3	0	2	3	0	0	1	0	0	0	0
AC015820.1	5	12	6	8	5	3	0	7	13	5	8	3	6	6	1	4	2	1
AC015849.1	3	0	1	0	0	0	0	1	1	0	0	0	0	0	0	0	0	0
AC015849.2	0	0	0	0	0	0	0	3	0	0	0	0	0	0	0	0	0	0
AC015849.3	1	0	2	0	0	2	0	2	0	0	1	3	1	0	0	0	0	0
AC015849.4	0	0	0	0	0	0	0	1	0	0	0	0	1	0	1	0	0	0
AC015849.6	0	0	0	0	0	0	0	0	0	1	0	0	0	0	0	1	2	0
AC015853.1	0	0	2	0	0	0	0	0	1	0	1	0	0	0	0	0	0	0
AC015853.2	1	0	2	0	0	0	0	1	1	0	5	0	1	0	0	0	0	0
AC015864.1	2	1	0	1	0	0	0	1	1	0	0	0	0	0	0	0	0	1
AC015871.1	1	1	1	0	2	0	0	0	0	0	1	0	1	0	2	0	0	0
AC015871.3	1	5	2	0	2	2	3	3	1	5	1	4	1	0	1	3	0	0
AC015871.4	1	0	1	0	0	0	0	1	0	2	0	0	0	1	0	0	0	0
AC015878.2	0	0	0	0	0	0	0	0	0	0	0	0	0	1	0	0	0	0
AC015883.1	0	0	0	0	1	0	0	1	8	4	0	0	3	1	0	0	0	0
AC015908.1	1	0	0	1	0	0	0	1	0	1	0	0	0	0	0	0	0	0
AC015908.2	16	5	12	1	4	4	0	21	20	5	9	9	2	11	0	0	8	4
AC015908.3	1	0	0	0	0	0	0	0	0	0	0	1	0	0	0	0	0	0
AC015908.4	0	0	4	0	0	0	0	0	0	0	0	0	0	0	0	0	0	0
AC015909.2	0	0	1	0	0	0	0	0	0	0	0	0	0	0	0	0	0	0
AC015909.5	0	0	0	1	0	0	0	1	0	0	1	4	1	2	0	0	0	1
AC015910.1	0	0	0	0	0	0	0	3	0	1	0	0	0	0	0	0	0	0
AC015911.1	1	0	0	0	0	1	0	2	1	1	0	1	2	1	0	0	2	1
AC015911.3	1	0	0	1	0	0	0	0	0	0	0	0	0	0	0	0	0	0
AC015911.4	0	0	0	0	0	0	0	0	1	0	0	1	0	2	0	0	0	0
AC015911.8	3	1	0	5	4	0	3	1	1	1	0	2	0	1	1	1	2	0
AC015912.3	4	19	6	8	6	4	9	20	18	19	7	12	2	8	2	4	9	5
AC015917.2	1	9	3	4	13	0	4	0	14	3	2	4	4	6	6	2	4	1
AC015920.1	0	2	2	0	0	2	0	0	6	0	5	3	0	0	0	1	0	0
AC015921.1	1	1	2	1	0	0	0	0	0	2	1	0	1	0	0	0	0	0
AC015922.4	2	2	1	1	4	1	0	0	0	0	3	0	2	1	0	1	1	0
AC015961.2	2	0	1	0	0	0	0	2	1	0	0	0	1	3	0	0	1	0
AC015967.1	0	0	0	0	1	0	0	0	0	1	2	2	0	0	0	0	0	0
AC015967.2	0	1	0	0	0	0	0	1	0	1	0	0	1	0	0	0	0	0
AC015977.1	2	2	0	2	1	0	0	1	0	2	1	2	1	2	0	0	0	0
AC015982.1	16	14	3	8	5	5	9	17	12	30	22	15	7	17	12	20	11	3
AC015983.1	6	4	0	4	2	3	0	4	1	2	5	1	3	3	0	1	0	0
AC015983.2	0	2	0	0	0	0	0	0	0	0	0	0	0	0	0	0	1	0
AC015987.1	2	3	0	4	1	0	0	4	9	0	5	2	0	1	0	0	0	0
AC016026.1	0	1	0	0	0	1	0	0	0	0	0	0	0	0	0	0	0	0
AC016027.1	15	25	20	29	36	5	15	28	27	17	31	23	15	19	17	0	9	5
AC016027.2	3	1	0	1	0	0	0	5	1	2	0	1	0	0	0	1	0	0
AC016027.3	2	4	1	0	0	0	0	0	1	1	4	0	0	0	0	0	0	0
AC016065.1	11	4	4	5	2	0	2	11	6	9	16	7	7	2	1	4	2	1
AC016065.2	4	4	3	2	0	1	0	10	0	4	0	3	0	1	1	1	1	0
AC016168.2	1	0	0	1	0	0	0	0	0	0	1	0	0	0	0	0	0	0
AC016168.3	1	2	0	0	0	0	0	0	1	0	0	0	0	2	0	0	0	1
AC016180.1	1	0	0	0	0	0	0	0	1	1	1	1	0	1	1	0	0	0
AC016205.1	1	7	5	14	1	2	1	21	19	16	17	4	3	6	3	1	5	0
AC016245.1	0	0	0	0	0	0	0	1	0	0	0	0	0	0	0	0	0	0
AC016256.1	0	2	0	0	0	2	0	1	2	1	0	0	0	0	0	0	0	0
AC016292.1	1	3	3	2	0	0	0	2	0	0	1	1	0	0	0	0	0	0
AC016292.2	1	0	0	0	0	0	0	0	0	1	0	0	0	0	0	0	0	0
AC016304.1	2	0	0	0	1	0	0	0	2	1	1	0	3	0	0	0	0	0
AC016355.1	3	1	1	5	7	0	1	15	6	2	13	5	3	1	4	0	1	0
AC016383.1	0	0	0	0	0	0	0	1	0	0	0	0	0	0	0	0	0	0
AC016394.1	7	11	7	3	3	1	7	10	13	10	8	4	4	8	3	2	9	1
AC016395.1	2	0	4	6	0	0	0	7	0	8	4	1	0	0	1	0	0	3
AC016396.1	1	0	0	0	0	0	0	0	0	0	0	2	0	0	0	0	0	0
AC016397.1	0	1	1	0	0	0	0	1	0	1	1	0	0	0	0	0	0	1
AC016397.2	2	0	0	0	0	0	0	0	1	1	1	1	0	0	0	0	0	0
AC016405.1	6	4	2	5	1	3	1	5	5	2	2	0	2	5	0	1	1	0
AC016405.3	4	0	2	1	3	0	1	2	0	0	1	0	0	2	0	0	1	0
AC016489.1	0	1	0	0	0	0	0	1	1	0	0	0	1	2	0	1	0	0
AC016526.2	0	0	0	1	0	0	0	0	1	1	0	2	0	0	0	0	0	0
AC016526.3	0	0	0	0	1	0	0	3	0	0	0	0	0	0	0	2	0	0
AC016542.1	0	0	0	1	0	0	0	0	0	0	0	0	0	0	0	0	0	0
AC016542.2	0	2	1	0	0	0	0	4	0	0	1	0	2	0	0	1	0	0
AC016542.3	1	2	1	2	2	0	0	1	0	1	1	0	0	0	0	0	0	0
AC016546.1	0	0	0	0	0	1	0	0	0	0	0	0	0	0	0	0	0	0
AC016550.3	0	0	0	0	0	0	0	1	0	0	0	0	0	0	0	0	0	0
AC016559.1	1	0	0	0	0	0	0	0	0	0	0	0	0	0	0	0	0	0
AC016575.1	7	7	10	1	2	5	0	8	4	5	5	0	0	2	0	0	1	0
AC016582.1	1	0	0	0	0	0	0	0	0	0	0	0	0	0	0	0	0	0
AC016582.2	4	5	1	0	1	0	0	0	1	1	2	1	0	1	0	0	0	2
AC016582.3	2	5	0	5	0	0	0	4	0	0	2	3	0	0	0	0	0	0
AC016586.1	2	1	0	0	0	0	0	1	0	1	0	0	0	0	0	1	0	0
AC016590.3	1	3	1	0	1	0	1	0	1	1	3	2	0	0	0	0	2	0
AC016596.1	13	5	11	8	12	3	11	17	17	7	9	11	9	4	4	7	5	5
AC016597.1	3	0	0	0	0	0	0	0	0	0	0	0	2	0	0	0	0	0
AC016638.1	10	7	2	3	5	1	1	8	4	4	7	3	4	7	1	2	3	0
AC016642.1	0	0	0	0	1	0	0	0	0	0	0	0	0	0	0	0	0	0
AC016687.1	13	16	2	5	3	8	3	10	4	5	8	4	13	5	3	4	2	1
AC016691.1	3	2	2	1	0	0	0	3	4	1	3	0	5	0	0	4	2	0
AC016696.1	0	0	0	0	0	1	0	1	0	0	0	1	0	0	0	0	0	0
AC016700.1	1	0	0	0	0	0	0	0	0	1	1	1	0	0	0	0	0	1
AC016700.2	0	5	1	2	3	0	2	4	6	3	6	7	5	3	2	2	7	1
AC016700.3	0	1	1	0	0	0	0	0	0	0	0	0	0	0	0	0	0	0
AC016705.2	4	1	1	0	2	0	1	3	1	1	1	0	0	3	0	4	3	0
AC016708.1	1	2	0	0	0	0	0	1	0	0	0	0	1	0	0	0	0	0
AC016712.1	86	77	46	53	19	31	14	48	59	43	56	48	91	29	20	37	34	16
AC016716.1	0	0	0	0	0	0	0	1	1	0	0	0	0	0	0	0	0	0
AC016722.2	0	0	0	0	1	0	0	0	0	0	0	0	1	1	0	0	0	0
AC016722.3	0	2	0	0	0	0	0	0	1	0	0	0	0	0	0	0	0	0
AC016727.1	21	32	16	17	6	4	10	25	21	12	23	21	21	16	6	7	10	4
AC016734.1	5	9	19	2	6	5	1	21	12	5	14	8	9	4	7	2	0	2
AC016735.1	2	1	0	0	0	0	0	1	0	1	0	2	2	1	0	0	0	0
AC016737.1	0	0	0	1	2	0	1	0	0	0	0	0	0	0	0	0	0	0
AC016739.1	500	522	303	334	202	182	182	407	385	344	378	370	538	300	205	204	234	133
AC016746.1	4	5	1	2	1	0	0	1	0	0	4	0	0	1	0	0	0	0
AC016747.1	15	14	9	7	5	2	5	4	13	10	20	11	4	30	5	2	5	5
AC016747.4	0	0	1	0	0	0	0	0	0	0	0	0	0	0	0	0	0	0
AC016757.1	4	15	0	1	0	4	5	0	1	10	2	2	0	8	2	1	2	4
AC016766.1	0	1	0	0	0	0	0	0	0	0	0	0	0	0	0	0	0	0
AC016769.2	0	1	0	0	0	0	0	0	0	0	0	0	0	0	0	0	0	0
AC016769.3	0	0	0	1	0	0	0	0	0	0	0	0	0	0	0	0	0	0
AC016772.1	0	0	0	1	0	0	0	0	0	0	0	0	0	0	0	0	0	0
AC016773.1	12	8	3	3	5	0	3	7	7	12	7	2	0	7	3	3	2	1
[truncated: 32,194 more rows]
